# Supplementary material for: Multiplexed imaging of immune cells in staged multiple sclerosis lesions by mass cytometry
Source: eLife. 2019 Aug 1;8:e48051. doi: 10.7554/eLife.48051 (PMC6707785; doi:10.7554/eLife.48051)
Supplement: Figure 7—source data 1. — ROI 2 from block 95–056 (white matter control) ROI one from block CL3a (active lesion) ROI 2.1 from block CL3a (mixed active-inactive lesion) ROI 2.2 from block CL3a (mixed active-inactive lesion) ROI three from block CL3a (mixed active-inactive lesion) ROI four from block CL3a (active lesion) ROI two from block CR4a (mixed active-inactive lesion) ROI four from block CR4a (active lesion) ROI eight from block CR4a (normal-appearing white matter) ROI three from block CR4a (active lesion) ROI one from block CR4a ((p)reactive lesion) ROI five from block CR4a (active lesion) ROI six from block CR4a (mixed active-inactive lesion). [file elife-48051-fig7-data1.xlsx]

## Sheet: All Cells2
Image Name	ROI	X (um)	Y (um)	Assigned Class	Mean CD38_Er167Di	Mean CD3_Er170Di	Mean CD45_Sm154Di	Mean CD4_Yb176Di	Mean CD68_Tb159Di	Mean CD8a_Dy162Di	Mean Collagen_Tm169Di	Mean DNA_Ir191Di	Mean DNA_Ir193Di	Mean HLA_Sm147Di	Mean IgKappa_Gd160Di	Mean IgLambda_Eu151Di	Mean IgM_Yb172Di	Mean Ki_67_Er168Di	Mean NFAT1_Nd143Di	Mean PLP_Pr141Di	Mean TMEM119_Gd155Di	Distance to Vessel (um)	Area (um2)
AB129 CL3a ROI1 (Active)	LesionCore	953.483	272.7	Nucleus	0.878517	2.33618	1.54847	0.871783	6.90812	1.89882	1.46223	0.108183	0.414833	9.88877	8.13787	3.54995	0.448117	0.101933	1.49648	7.20265	2.6339	0.772785	60
AB129 CL3a ROI1 (Active)	LesionCore	899	95.5	Manual TC cell	1.16057	2.49245	1.70089	0.474159	5.64605	2.47143	0.261273	0.0588864	0.246295	2.98798	6.65291	2.60977	0.348432	0.155773	0.163273	12.2361	1.93595	171.424	44
AB129 CL3a ROI1 (Active)	LesionCore	775.005	201.124	Nucleus	1.53941	2.27881	1.51525	1.23465	9.94829	1.82755	0.0432151	0.616301	1.03087	8.9178	7.13067	3.26322	0.571828	0.0534194	0.608699	8.58298	2.78509	189.177	93
AB129 CL3a ROI1 (Active)	LesionCore	887.5	266	Manual TC cell	0.997886	3.95309	3.39384	0.745773	13.046	4.75027	0.162636	0.170955	0.366182	5.4602	8.1807	4.05355	0.624318	0.0816136	0.309409	7.28448	2.23377	61.9283	44
AB129 CL3a ROI1 (Active)	LesionCore	707.5	347	Nucleus	0.93068	2.82546	2.38874	0.61548	6.02634	2.08612	0.57448	0.37736	0.2322	3.01184	4.5146	2.10628	0.26092	0.17676	0.26194	6.76514	1.0119	250.282	50
AB129 CL3a ROI1 (Active)	LesionCore	639.227	706.167	Nucleus	0.747576	1.48888	2.21652	0.781818	10.8365	2.20842	0.109576	0.376909	1.11873	5.85027	8.15464	2.25073	0.283333	0.0909091	0.157121	8.70394	1.65221	12.9627	33
AB129 CL3a ROI1 (Active)	LesionCore	485.664	732.396	Nucleus	0.265418	1.27252	1.65997	0.503851	3.02122	1.63952	0.0447761	0.176284	0.408567	3.6017	2.51182	0.839313	0.0941045	0.0149254	0.302612	13.745	0.638448	98.6248	67
AB129 CL3a ROI1 (Active)	LesionCore	583.932	860.014	Nucleus	0.759081	0.964487	4.84054	1.43673	20.907	1.7113	0.292919	0.343784	0.820595	25.0562	11.5383	6.3257	0.407189	0.027027	0.489432	17.3471	3.484	131.447	37
AB129 CL3a ROI1 (Active)	LesionCore	566.894	885.712	Nucleus	0.756394	2.15073	1.63009	1.92803	8.62382	1.95433	17.839	1.11555	1.62136	5.61815	13.6431	3.44218	0.461182	0.0785152	0.685212	19.6448	1.68676	160.553	33
AB129 CL3a ROI1 (Active)	PPWM	405.992	131.205	Nucleus	1.05749	0.73382	0.69618	0.0574426	0.840934	1.46398	0.0163934	0.425197	0.658934	0.765066	3.77141	1.19208	0.204213	0.136016	16.3684	73.6241	1.56738	197.772	61
AB129 CL3a ROI1 (Active)	LesionCore	912.5	280.5	Nucleus	0.496426	1.48644	1.709	0.658197	3.76028	0.0819672	0.0264098	0.189557	0.24223	5.25739	4.35021	1.78151	0.184902	0.135508	1.80756	19.9767	1.52956	36.0666	61
AB129 CL3a ROI1 (Active)	LesionCore	608.697	361.53	Nucleus	0.810318	1.64958	1.22217	0.26947	6.41468	1.20823	0.0654697	0.489197	0.797758	3.42853	4.69655	2.25241	0.232273	0.103591	0.16403	14.5846	1.56995	206.094	66
AB129 CL3a ROI1 (Active)	LesionCore	978.418	462.99	Nucleus	0.516653	1.38653	1.21312	0.830571	9.9089	0.0415714	0.0814694	0.401918	0.319816	6.54555	10.3566	3.3231	0.386694	0.157633	0.285286	19.5267	1.37202	144.592	49
AB129 CL3a ROI1 (Active)	LesionCore	561.5	883.517	Nucleus	0.942017	1.37888	0.609914	1.81912	10.5197	0.661448	23.8753	0.775534	1.19045	3.67536	10.7332	2.96416	0.40831	0.302534	0.213362	19.0669	1.0791	160.051	58
AB129 CL3a ROI1 (Active)	LesionCore	661.431	884.194	Nucleus	0.532875	1.49919	0.769958	0.270847	6.14385	0.828556	0.312069	0.191903	0.410375	4.31333	4.05418	1.30392	0.141736	0.0232361	0.113486	9.49351	1.06278	111.788	72
AB129 CL3a ROI1 (Active)	PPWM	659.567	181.189	Nucleus	0.763178	1.77693	3.37491	1.7452	42.4886	1.09158	0.0444444	0.282444	0.5062	11.8067	8.64813	4.10587	0.554489	0.0888889	0.485778	22.6341	2.61104	299.306	45
AB129 CL3a ROI1 (Active)	PPWM	513.431	13.725	Nucleus	0.448216	0.0431938	0.934828	0.662972	48.5068	0.0698281	0.009375	0.343503	0.397969	3.21375	4.20563	1.80128	0.214416	0.0579531	0.363334	42.8012	0.993478	337.25	320
AB129 CL3a ROI1 (Active)	PPWM	552.775	51.5115	Nucleus	0.660221	0.0291031	0.635744	0.646359	53.0481	0.0570573	0.00795802	0.746294	1.35288	3.39242	5.37203	2.18056	0.35371	0.0765992	2.34533	40.443	1.04451	320.046	262
AB129 CL3a ROI1 (Active)	PPWM	646.269	49.973	Nucleus	0.288901	0.0281732	0.919955	0.743209	37.9767	0.0588771	0.0290428	0.657346	1.15313	7.08967	5.02031	1.95143	0.267328	0.0559721	0.865898	30.5396	0.955615	370.82	537
AB129 CL3a ROI1 (Active)	LesionCore	848.495	11.9223	Nucleus	0.744655	0.058932	1.5247	1.16337	30.8781	0.0670194	0.0178617	0.328789	0.612024	8.29282	7.78163	3.79657	0.670335	0.0774466	1.25348	23.0886	2.0267	268.153	412
AB129 CL3a ROI1 (Active)	LesionCore	796.73	329.73	Nucleus	0.350832	0.0120693	0.493748	0.262785	29.4036	0.0296788	0.131923	0.144339	0.266745	3.48738	3.7657	1.28667	0.147383	0.0218978	0.291515	10.4158	0.86965	159.932	274
AB129 CL3a ROI1 (Active)	LesionCore	947.155	600.211	Nucleus	0.664543	0.0735431	0.619358	0.418978	27.7718	0.10822	0.207134	0.440539	0.902586	8.72828	9.85056	3.98604	0.382961	0.222707	2.87847	5.1204	2.41425	203.258	232
AB129 CL3a ROI1 (Active)	LesionCore	945.388	610.412	Nucleus	0.852049	0.0316732	1.47484	0.769951	32.4318	0.0795024	0.0874439	0.388088	0.6968	12.0996	11.972	5.2899	0.801015	0.212459	1.11853	5.13521	3.1341	193.728	205
AB129 CL3a ROI1 (Active)	LesionCore	857.938	669.275	Nucleus	0.886675	0.0201	1.20693	0.508529	40.7989	0.08545	0.0641	0.293238	0.527033	10.7925	7.29057	2.69723	0.280675	0.1251	0.379246	9.2069	2.00198	184.64	240
AB129 CL3a ROI1 (Active)	LesionCore	693.349	891.475	Nucleus	0.570309	0.464859	1.33082	0.628444	39.1028	0.232121	0.0943827	0.209677	0.356027	8.6041	7.49134	2.74328	0.32977	0.0847802	0.248311	12.3169	1.40557	81.9482	405
AB129 CL3a ROI1 (Active)	LesionCore	675.465	976.213	Nucleus	0.732935	0.199201	1.73731	0.57165	44.5734	0.180344	0.216192	0.177488	0.291957	9.75391	12.3543	3.61533	0.453854	0.10971	0.927932	26.1614	2.29102	49.6711	369
AB129 CL3a ROI1 (Active)	PPWM	268.07	166.232	Nucleus	1.52515	0.00906711	0.45555	0.256698	3.22877	0.0201342	0.144081	0.265409	0.496765	2.14368	9.34789	2.23813	1.40318	0.195792	0.323799	4.16024	1.04588	198.003	149
AB129 CL3a ROI1 (Active)	PPWM	544.264	202.355	Nucleus	1.83707	0	0.152855	0.418164	6.88085	0.0235091	0.0402909	0.172545	0.382964	2.81955	10.197	3.05255	0.841636	0.128182	0.262491	11.6018	1.60375	193.815	55
AB129 CL3a ROI1 (Active)	PPWM	450.716	857.108	Nucleus	0.696549	0.0303725	1.65339	1.19622	7.15941	0	0.065	0.370686	0.570294	6.14596	10.9415	3.00435	0.372412	0.0205882	0.198608	24.7492	1.95259	201.381	51
AB129 CL3a ROI1 (Active)	PPWM	444.538	868.346	Nucleus	1.24836	0.0128205	1.21529	1.10132	6.46188	0.0513077	0.0566667	0.272808	0.382167	5.27094	9.54937	2.86394	0.532167	0.025641	0.330846	25.3388	1.85688	213.883	78
AB129 CL3a ROI1 (Active)	LesionCore	968.868	300.658	Nucleus	1.54623	0.0185088	0.823105	0.465316	14.2991	0.0391053	3.27575	0.693421	1.17781	8.788	12.814	3.58782	1.12118	0.242509	0.210509	5.20779	1.84593	0.236136	57
AB129 CL3a ROI1 (Active)	LesionCore	718.335	700.737	Nucleus	0.674608	0.0103093	1.60667	2.14463	15.1762	0.0439588	0.0103093	0.301938	0.638619	12.3026	12.1591	3.504	0.476557	0.104804	0.302103	22.3498	3.52798	84.2912	97
AB129 CL3a ROI1 (Active)	LesionCore	777.9	722.812	Nucleus	0.846006	0.0251375	0.980562	0.562163	14.6343	0.06925	0.231944	0.213344	0.442725	8.51796	11.0242	3.28028	0.439869	0.1485	4.03253	13.2101	2.36952	140.456	160
AB129 CL3a ROI1 (Active)	LesionCore	765.042	728.073	Nucleus	1.14344	0.0208333	0.815948	0.431698	29.5289	0.0215313	0.538594	0.440833	0.587104	9.69194	11.3013	3.4264	0.509438	0.09325	1.52386	8.00776	2.44722	127.617	96
AB129 CL3a ROI1 (Active)	LesionCore	713.226	878.167	Nucleus	0.333076	0.177229	0.783267	0.364389	9.10905	0.108753	0.139406	0.15899	0.261201	7.25602	9.76269	1.36507	0.379201	0.0896146	0.649632	29.722	1.17081	78.8048	288
AB129 CL3a ROI1 (Active)	LesionCore	897.574	909.815	Nucleus	0.525556	0	0.844833	0.422148	34.0513	0.0555556	0.037037	0.0786111	0.0655	5.69383	9.44167	2.67794	0.270537	0.0926296	0.230167	8.86765	2.20863	47.772	54
AB129 CL3a ROI1 (Active)	LesionCore	845.798	915.564	Nucleus	0.994255	0.0212766	1.66943	0.975702	28.0554	0.0425532	0.0653404	0.285766	0.529681	14.5067	17.7262	4.69104	1.02704	0.22466	0.469723	18.4908	3.20555	83.4686	47
AB129 CL3a ROI1 (Active)	LesionCore	699.084	973.837	Nucleus	0.48902	0.0501485	1.81877	0.928327	23.3598	0.116099	0.128149	0.35103	0.523713	10.1561	12.6217	2.99278	0.337416	0.0529307	0.379366	27.7365	2.46628	30.8808	101
AB129 CL3a ROI1 (Active)	LesionCore	744.61	969.634	Nucleus	1.31627	0.0196951	1.46529	0.871622	15.1126	0.0744756	0.308524	0.373207	0.481341	13.4641	15.6501	4.62233	0.806329	0.163195	1.65533	8.56489	3.68534	3.04181	82
AB129 CL3a ROI1 (Active)	LesionCore	734	997.85	Nucleus	1.1282	0.025	0.5793	1.026	12.9114	0.05	11.0466	1.4453	2.99943	6.2006	19.0273	5.30033	1.14827	0.05	0.35115	10.2022	1.95633	0	40
AB129 CL3a ROI1 (Active)	LesionCore	797	643.5	Nucleus	0.527063	0.0208333	0.545896	0.223333	7.27885	0.0208333	0.0424583	0.341792	1.06987	6.68933	7.69948	1.96608	0.181833	0.0959792	0.178208	11.5636	1.3145	178.9	48
AB129 CL3a ROI1 (Active)	LesionCore	669.144	652.684	Nucleus	1.25105	0.031069	0.139149	0.211149	6.66451	0.0646092	0.85977	0.261701	0.381287	2.39063	9.84407	2.81376	0.518379	0.27008	0.14677	6.03908	1.10553	66.438	87
AB129 CL3a ROI1 (Active)	LesionCore	788.847	656.847	Nucleus	0.956776	0	0.962102	0.590041	8.79667	0.0435102	0.0204082	0.397694	0.269224	6.02439	8.81841	2.3188	0.440449	0.0866531	0.167898	12.203	2.23257	165.79	49
AB129 CL3a ROI1 (Active)	LesionCore	750.529	661.373	Nucleus	0.751627	0.00980392	1.49066	0.759284	11.5188	0.106765	0.061	0.331814	0.534853	9.38194	13.7365	3.83388	0.766578	0.169108	0.40298	26.3799	2.45646	129.491	102
AB129 CL3a ROI1 (Active)	LesionCore	891.737	680.665	Nucleus	0.302567	0.0418041	1.15126	0.508722	11.9301	0.0635464	0.0631753	0.329794	0.533412	8.95471	9.16502	1.90971	0.26067	0.102103	1.18966	18.6373	1.70568	154.417	97
AB129 CL3a ROI1 (Active)	LesionCore	778.703	733.466	Nucleus	0.918864	0.0301695	1.50297	0.546559	12.0335	0.0169492	0.135915	0.18622	0.282966	12.0985	11.5568	3.33637	0.428322	0.0975593	0.173	13.6656	2.16408	141.506	59
AB129 CL3a ROI1 (Active)	LesionCore	834.897	732.37	Nucleus	0.822611	0.0376946	1.42925	0.833042	9.79862	0.0583975	0.898669	0.155456	0.255921	13.2883	11.8854	3.22171	0.414603	0.0763598	1.73083	17.2562	2.57843	142.026	239
AB129 CL3a ROI1 (Active)	LesionCore	811.477	741.18	Nucleus	0.37712	0.0428833	0.898123	0.325533	8.83916	0.05586	0.0478633	0.254877	0.36792	8.11159	9.46902	1.91988	0.338447	0.07538	1.3143	15.9909	1.67042	150.25	300
AB129 CL3a ROI1 (Active)	LesionCore	932.344	790.033	Nucleus	0.681411	0.0333333	0.543778	0.176578	7.8114	0.0534778	0.0565667	0.883089	1.66719	5.55749	8.96524	2.30604	0.208667	0.119722	1.62232	12.9523	1.59648	49.0423	90
AB129 CL3a ROI1 (Active)	LesionCore	759.697	804.939	Nucleus	0.554485	0	0.408015	0.359303	5.30012	0.0151515	0.0199242	0.263333	0.442288	4.57202	7.50577	2.10164	0.230682	0.128197	7.87841	10.9876	1.08764	139.518	66
AB129 CL3a ROI1 (Active)	LesionCore	748.106	816.106	Nucleus	0.527354	0.0433939	0.704444	0.295737	9.27197	0.0518788	0.0434444	0.240263	0.530525	6.20348	8.12555	2.09878	0.393212	0.141283	2.45559	12.9416	1.62198	128.628	99
AB129 CL3a ROI1 (Active)	LesionCore	938.057	831.025	Nucleus	1.04828	0.159574	0.401344	0.220082	4.47062	0.107525	0.103295	0.313344	0.568426	6.32954	8.35085	1.23546	0.156754	0.128754	0.152885	14.1937	0.920967	7.68136	61
AB129 CL3a ROI1 (Active)	LesionCore	561.239	893.37	Nucleus	0.656315	0.155022	0.596663	0.376609	4.1337	0.138696	0.0751413	0.133717	0.27838	4.94535	8.95048	1.59855	0.340478	0.117641	0.513478	21.5949	1.21452	169.517	92
AB129 CL3a ROI1 (Active)	LesionCore	566.207	901.783	Nucleus	0.992768	0.0356263	0.688515	0.348909	5.47278	0.0558283	0.0469697	0.462343	0.749899	5.95829	9.68195	2.43178	0.402152	0.0452222	0.323667	45.9015	2.1706	175.991	99
AB129 CL3a ROI1 (Active)	LesionCore	806.044	904.985	Nucleus	0.356059	0.140735	1.28353	0.373221	8.05494	0.0878971	0.140118	0.136044	0.286559	9.53599	10.6696	2.37418	0.352074	0.1285	0.355603	21.8154	1.87372	59.5887	68
AB129 CL3a ROI1 (Active)	LesionCore	917.457	916.826	Nucleus	1.02642	0.0108696	1.43191	0.572348	11.6911	0.0586739	0.0824239	0.228228	0.309011	10.2889	13.6075	3.74829	0.712283	0.0591739	0.520989	11.9314	2.77674	52.4911	92
AB129 CL3a ROI1 (Active)	LesionCore	888.96	921.661	Nucleus	0.283322	0	0.606103	0.171149	4.69971	0.0969195	0.0437701	0.116356	0.133759	5.48953	9.00783	2.14467	0.178782	0.0261954	6.41671	12.148	1.85434	61.8741	87
AB129 CL3a ROI1 (Active)	LesionCore	974.167	995.855	Nucleus	1.21568	0.00724638	0.630348	0.56513	8.37876	0.073942	0.0337899	0.0686087	0.164312	7.35676	14.0779	2.6979	0.372529	0.112536	1.14601	18.9188	1.66517	128.629	138
AB129 CL3a ROI1 (Active)	LesionCore	911	997.833	Nucleus	0.335208	0	0.497375	0.255417	9.70504	0.0961875	0.105375	0.4065	0.631167	8.22273	8.41054	1.81323	0.107208	0.0225417	0.182708	10.3599	2.26073	132.824	48
AB129 CL3a ROI1 (Active)	LesionCore	699.511	421.017	Manual Endothelial Cell	1.96204	0.0932022	0.228517	0.424506	8.15044	0.048236	7.95499	0.259112	0.336506	3.31322	11.2671	4.33045	4.15816	0.21482	0.275663	8.37709	1.25007	281.656	89
AB129 CL3a ROI1 (Active)	PPWM	137.763	348.356	Manual Endothelial Cell	1.11092	0.266593	0.434254	1.37566	11.4831	0.0908729	28.3444	0.364136	0.502178	3.02014	18.3663	5.96897	2.40464	0.198153	0.343314	5.47499	1.31168	0	118
AB129 CL3a ROI1 (Active)	PPWM	418.896	27.9722	Nucleus	1.40253	0.448771	0.313701	0.965514	7.17831	0.620028	9.62566	0.310403	0.471882	2.85588	14.7277	5.86011	12.1941	0.130368	1.32674	12.0778	1.07885	301.697	144
AB129 CL3a ROI1 (Active)	PPWM	569.827	66.5962	Nucleus	1.64669	0.0202885	0.193673	0.349365	8.8465	0.114904	0.305327	0.407904	1.00931	3.80915	13.1306	4.86779	3.61306	0.555962	0.692519	22.8941	2.16512	315.881	52
AB129 CL3a ROI1 (Active)	PPWM	259.381	166.124	Nucleus	1.78598	0.00917431	0.0551835	0.360138	5.50958	0.0651927	0.152367	0.196771	0.439468	1.97047	11.3896	4.34193	3.95325	0.155862	0.101138	3.01161	1.12022	194.487	109
AB129 CL3a ROI1 (Active)	PPWM	83.2561	436.317	Nucleus	1.67762	0.0490488	0.0121951	0.196988	3.59421	0.0570854	0.630537	0.286463	0.314878	0.832646	14.398	5.38278	3.07523	0.343341	0.173585	3.34051	1.29896	82.7185	82
AB129 CL3a ROI1 (Active)	LesionCore	931.919	818.252	Nucleus	0.7624	0.00952381	0.548286	0.141829	7.33502	0.0627238	0.161667	0.25239	0.488552	5.55821	9.94267	1.60978	0.405038	0.11259	0.187	12.7193	1.13876	21.0191	105
AB129 CL3a ROI1 (Active)	LesionCore	870.818	869.072	Manual Microglia	0.625013	0.046089	1.72897	1.01132	23.6047	0.0366653	0.0421653	0.458941	0.677975	23.915	14.2613	4.22889	0.56822	0.0689195	2.69053	16.0513	3.94037	39.7197	236
AB129 CL3a ROI1 (Active)	LesionCore	902.309	867.86	Nucleus	0.531101	0.00851685	1.15801	0.676854	33.4524	0.011236	0.0350337	0.927225	1.71448	10.9538	10.9065	2.82321	0.287067	0.0416404	0.966191	12.1403	2.30599	10.4525	89
AB129 CL3a ROI1 (Active)	LesionCore	912.539	876.711	Nucleus	0.745882	0.0263158	0.701158	0.320224	10.4575	0.0412368	0.105342	0.353342	0.615921	9.03129	11.0499	2.45526	0.352474	0.119513	4.14399	12.4073	1.86183	12.4157	76
AB129 CL3a ROI1 (Active)	LesionCore	902.418	880.418	Nucleus	0.192598	0.0103093	0.360938	0.171093	5.187	0.014	0.0620515	0.260062	0.464608	7.07786	8.66327	1.08962	0.233887	0.0804742	0.227577	16.9751	1.01979	19.1942	97
AB129 CL3a ROI1 (Active)	LesionCore	951.193	895.579	Nucleus	0.56574	0.0314961	0.670433	0.475331	7.8815	0.0450472	0.434913	0.229362	0.414937	8.52041	11.0311	2.37465	0.371157	0.118913	0.909354	15.2309	2.09765	26.1788	127
AB129 CL3a ROI1 (Active)	LesionCore	602.114	913.971	Nucleus	1.52779	0.0428571	0.881114	0.615729	10.2485	0.0581	0.137057	0.237271	0.639571	9.90311	15.6806	3.78644	0.658186	0.107771	0.341043	32.4458	2.77259	144.325	70
AB129 CL3a ROI1 (Active)	LesionCore	587.367	909.858	Nucleus	1.08804	0.0328667	1.20796	0.572783	14.6011	0.0274417	0.0416667	0.213875	0.466833	8.35764	11.3863	2.16417	0.372567	0.121883	0.182467	28.8533	2.33827	158.921	120
AB129 CL3a ROI1 (Active)	LesionCore	849.282	930.227	Nucleus	1.28269	0.0579273	1.49275	0.633473	24.3927	0.0181818	0.0239091	0.343091	0.426673	13.5468	15.0675	4.44873	0.3434	0.0813818	0.200764	15.7444	3.19105	86.2315	55
AB129 CL3a ROI1 (Active)	LesionCore	835.814	956.912	Nucleus	1.71637	0.0392157	0.451216	0.309059	8.50018	0	0.0283725	0.242078	0.244216	7.70639	11.1994	2.05294	0.507078	0.183275	0.19751	17.5189	2.68133	71.3159	51
AB129 CL3a ROI1 (Active)	LesionCore	816.107	960.678	Nucleus	0.602617	0.0327477	0.684794	0.229673	12.9106	0.0512991	0.0707009	0.169523	0.187364	7.31977	10.7909	2.02763	0.292449	0.099757	5.51807	19.1734	1.9603	51.6663	107
AB129 CL3a ROI1 (Active)	LesionCore	829.06	963.18	Nucleus	0.66304	0	0.66428	1.2392	6.97008	0.08458	0.02	0.15686	0.1641	8.67804	11.8181	1.58146	0.48304	0.09806	0.37266	31.9915	1.8056	64.7081	50
AB129 CL3a ROI1 (Active)	LesionCore	838.14	965.256	Nucleus	0.684663	0.0258023	0.512826	0.21357	7.34462	0.0567093	0.0581395	0.2355	0.226837	8.99778	11.3774	1.91806	0.470907	0.124302	2.07685	30.6543	1.75088	73.9191	86
AB129 CL3a ROI1 (Active)	LesionCore	823.095	969.741	Nucleus	0.548797	0	0.343367	0.104722	7.56787	0	0.039962	0.268494	0.282418	6.24029	8.69584	1.87973	0.463316	0.0253165	0.191405	27.9102	1.46178	59.5424	79
AB129 CL3a ROI1 (Active)	LesionCore	871.833	963.013	Nucleus	0.720154	0	1.0369	0.500897	21.4275	0	0.0951282	0.384615	0.817692	13.6212	13.7447	3.57659	0.529795	0.0769231	0.181359	21.4948	3.08615	104.933	39
AB129 CL3a ROI1 (Active)	LesionCore	816.57	912.6	Nucleus	0.51353	0.01022	0.8272	0.5709	6.63858	0.0442	0.08735	0.17241	0.26269	9.01182	11.1317	2.13306	0.38011	0.08363	0.6247	18.1077	1.96567	63.6503	100
AB129 CL3a ROI1 (Active)	LesionCore	825.223	917.223	Nucleus	0.92002	0.0429604	0.729663	0.161941	7.13158	0.0240099	0.039604	0.12996	0.248515	7.35401	10.916	1.9447	0.390792	0.15098	2.23873	17.7984	1.70571	68.818	101
AB129 CL3a ROI1 (Active)	LesionCore	819.914	925.671	Nucleus	0.631982	0.0214775	1.1074	0.296676	8.03039	0.0331802	0.0898288	0.201703	0.200757	7.88212	12.5737	2.24573	0.620892	0.0658829	0.231694	19.5576	1.92714	60.4695	111
AB129 CL3a ROI1 (Active)	LesionCore	791.765	934.103	Nucleus	0.0584853	0.0147059	0.169853	0.0147059	1.38841	0	0.0569706	0.0624706	0.188118	1.97691	3.62893	0.309794	0.123485	0.0147059	0.0793235	8.36381	0.397382	31.4111	68
AB129 CL3a ROI1 (Active)	LesionCore	778.336	941.336	Nucleus	0.259303	0.0287101	0.454563	0.129786	2.77559	0.0204748	0.0502605	0.129748	0.315349	4.20562	6.47061	0.648718	0.249979	0.0704076	0.180517	13.1278	0.720756	16.7982	238
AB129 CL3a ROI1 (Active)	LesionCore	795.192	958.662	Nucleus	0.222017	0.028735	0.965863	0.381803	9.34725	0.00854701	0.0512137	0.284162	0.448846	9.11432	10.9784	2.47838	0.451239	0.104692	0.295436	21.0166	1.36684	30.7173	117
AB129 CL3a ROI1 (Active)	LesionCore	791.531	982.977	Nucleus	0.669969	0.0228154	0.818538	0.239323	10.2865	0.105431	0.0487692	0.193815	0.317138	10.8273	15.0542	2.22986	0.4826	0.083	0.202892	28.3523	2.49252	35.6604	65
AB129 CL3a ROI1 (Active)	LesionCore	798.134	981.232	Nucleus	1.72571	0.0546585	0.648854	0.177488	12.5398	0.0487805	0.0243902	0.320756	0.560756	7.60934	12.8662	2.80551	0.491976	0.161561	0.151756	14.2234	2.79107	40.0777	41
AB129 CL3a ROI1 (Active)	LesionCore	876.711	818.289	Nucleus	0.563596	0	0.786772	0.331526	6.86989	0	0	0.148456	0.236807	8.35637	9.09646	1.71207	0.240158	0.0638596	0.0865088	12.4611	1.229	49.4994	57
AB129 CL3a ROI1 (Active)	LesionCore	856.328	819.382	Nucleus	1.4784	0.010101	0.794539	0.32563	7.84618	0.0241212	0.0838923	0.321882	0.447717	9.63173	9.70557	1.78951	0.327357	0.112131	0.232007	13.3582	2.00653	64.4907	297
AB129 CL3a ROI1 (Active)	LesionCore	847.478	836.642	Nucleus	0.598396	0.0103284	0.752299	0.33091	7.91132	0.0298507	0.0621343	0.164993	0.419843	8.45472	11.606	2.1354	0.71056	0.0904328	0.234948	16.9454	2.36245	64.9574	134
AB129 CL3a ROI1 (Active)	LesionCore	795.34	838.12	Nucleus	0.88394	0	1.11584	1.1559	18.0475	0.01422	0.04406	1.18498	1.84938	12.524	11.5188	2.68734	0.3135	0.02	0.4265	12.245	1.52002	111.439	50
AB129 CL3a ROI1 (Active)	LesionCore	842.776	854.972	Nucleus	0.577927	0	0.378057	0.188138	6.95737	0.073065	0.0648211	0.163447	0.380407	7.2145	9.37724	1.46202	0.368691	0.101325	0.615293	13.9851	1.34694	66.7837	123
AB129 CL3a ROI1 (Active)	LesionCore	815.704	864.796	Nucleus	0.148	0.0929815	0.821944	0.0951667	5.14733	0.0418704	0.0555556	0.079963	0.336019	7.97417	9.28626	1.13424	0.405204	0.037037	0.145389	31.8747	1.44369	92.8184	54
AB129 CL3a ROI1 (Active)	LesionCore	807.093	870.511	Nucleus	0.554044	0.014978	1.04105	0.457813	9.47303	0.0769231	0.0920659	0.127231	0.340297	12.7623	14.1272	1.94766	0.423989	0.0522527	0.219692	24.1832	2.06391	87.0048	91
AB129 CL3a ROI1 (Active)	LesionCore	994.259	209.572	Nucleus	0.411988	0.0132681	1.39036	0.893298	46.6092	0.101443	0.0217139	0.214307	0.365804	9.1919	6.06171	2.67327	0.294395	0.0710663	0.254211	13.7104	1.63745	55.2892	332
AB129 CL3a ROI1 (Active)	LesionCore	904.659	417.659	Nucleus	0.373612	0.0427882	0.573947	0.323847	56.4284	0.108135	0.0255765	0.128629	0.361559	6.38446	6.54497	2.55146	0.443276	0.133876	0.294576	12.6017	1.64359	124.123	170
AB129 CL3a ROI1 (Active)	LesionCore	795.87	441.817	Nucleus	0.255446	0.0142994	0.549444	0.443511	43.9108	0.0597182	1.0377	0.293599	0.518147	3.92513	3.6926	1.44841	0.213303	0.0513444	1.73596	10.7784	0.970405	219.895	511
AB129 CL3a ROI1 (Active)	LesionCore	929.619	925.64	Nucleus	0.52428	0.0130363	2.36984	1.49511	53.2549	0.141409	0.0633523	0.273145	0.412808	21.1886	15.5176	5.55832	0.624964	0.106104	5.77068	13.0564	3.35926	58.4436	193
AB129 CL3a ROI1 (Active)	LesionCore	699.468	842.508	Nucleus	0.379795	0.166515	1.81473	0.861643	53.2026	0.103853	0.0266667	0.261077	0.629408	17.2539	10.3537	4.1148	0.489987	0.0614747	1.44211	15.4743	2.21792	115.758	375
AB129 CL3a ROI1 (Active)	LesionCore	570.803	725.571	Nucleus	0.53729	0.482961	1.16192	0.843774	41.3363	0.211084	0.0258065	1.48001	2.58543	8.58921	6.6923	2.52644	0.362219	0.0604065	1.16771	26.935	1.3145	23.4953	155
AB129 CL3a ROI1 (Active)	PPWM	209.316	454.273	Manual Endothelial Cell	0.556577	0.149368	0.378202	1.1422	10.2796	0.135123	14.3931	0.464454	1.01158	1.88805	15.4565	5.34852	6.88207	0.379264	1.24152	11.4362	1.50167	0	163
AB129 CL3a ROI1 (Active)	PPWM	212.416	469.524	Nucleus	0.664826	0.0824311	0.770072	0.713168	44.5694	0.135401	2.25937	0.235802	0.53397	3.47208	16.7829	5.66811	7.27313	0.235659	0.226778	7.84389	1.31857	0.539194	167
AB129 CL3a ROI1 (Active)	PPWM	3.3883	239.75	Nucleus	0.376989	0.581207	0.426941	0.350287	3.68005	0.57592	4.40348	0.191559	0.522559	1.26391	12.9067	4.38164	9.41165	0.236351	0.441186	2.16491	0.989383	163.468	188
AB129 CL3a ROI1 (Active)	PPWM	9.67105	257.401	Nucleus	0.251697	0.0209605	0.0578289	0.40177	1.6728	0.0339934	0.417757	0.0490461	0.11423	0.735954	8.73713	3.20678	7.77728	0.203158	0.42098	2.10793	0.673178	147.086	152
AB129 CL3a ROI1 (Active)	LesionCore	960.18	258.038	Manual TC cell	1.07387	5.27263	4.55853	0.890124	6.38705	5.17638	1.94885	1.58202	2.41833	4.96641	5.18328	1.98347	0.362935	0.146698	36.3532	4.23754	1.44843	2.19474	169
AB129 CL3a ROI1 (Active)	LesionCore	607.285	685.246	Manual TC cell	1.35875	1.27377	2.3474	1.04854	14.0421	1.46393	1.55135	3.52589	6.06681	8.50998	9.07207	3.65292	0.540541	0.148115	1.20405	7.36233	2.00598	4.03986	331
AB129 CL3a ROI1 (Active)	LesionCore	944.005	153.446	Manual TC cell	0.23218	3.77517	2.96333	0.0568288	1.51902	4.95416	0.0106667	1.54605	3.0729	3.58172	1.86211	0.546973	0.116703	0.0587838	0.632928	2.00076	0.379712	103.422	111
AB129 CL3a ROI1 (Active)	LesionCore	958.671	215.459	Manual TC cell	0.97513	1.54728	2.54057	0.971943	13.6466	2.3504	0	0.869366	1.67025	11.0082	6.98916	2.78802	0.359488	0.158634	0.352789	6.52505	2.50561	40.205	123
AB129 CL3a ROI1 (Active)	LesionCore	880.86	293.34	Nucleus	0.51758	1.57992	1.7323	1.5609	5.71454	1.61146	0.04	0.7657	1.78712	4.1698	4.5506	1.49862	0.23732	0.08526	0.28046	7.25954	0.94846	69.0744	50
AB129 CL3a ROI1 (Active)	LesionCore	599.718	363.831	Manual TC cell	0.929669	1.63161	1.68311	0.739141	11.3871	1.95575	0.0446408	1.10333	1.8681	5.69215	6.43587	3.12025	0.380225	0.0932958	0.651394	13.8623	1.51009	197.402	142
AB129 CL3a ROI1 (Active)	LesionCore	644.212	685.087	Manual TC cell	1.33028	1.27421	1.27746	0.369804	8.08211	1.90332	0.929852	2.4397	4.00128	4.17324	6.4747	2.42522	0.393956	0.18521	1.31857	8.26928	1.7983	26.8607	271
AB129 CL3a ROI1 (Active)	LesionCore	948.736	734.943	Manual TC cell	1.27969	1.99331	2.75879	1.43679	14.5484	1.76528	0.508733	2.14073	3.80561	12.6956	12.2006	4.67924	0.590346	0.140465	0.50128	7.93093	2.9242	76.7425	318
AB129 CL3a ROI1 (Active)	LesionCore	603.036	846.125	Nucleus	1.15096	1.6541	2.2123	0.906042	11.8682	1.61605	0.115155	1.9118	3.36289	12.7605	12.8552	3.87292	0.592393	0.116054	0.253917	22.6684	2.49832	114.738	168
AB129 CL3a ROI1 (Active)	LesionCore	783.637	851.13	Manual Microglia	1.0384	3.62855	3.01814	1.23854	18.2342	2.22229	0.066089	1.52639	3.05791	14.3223	11.6504	4.46293	0.529295	0.14376	0.511692	9.02205	3.19514	96.019	146
AB129 CL3a ROI1 (Active)	LesionCore	988.384	904.998	Manual TC cell	0.984498	1.91642	1.77929	0.562717	11.8698	1.96209	0.0312189	2.17734	3.55333	8.34878	11.6211	4.24097	0.687948	0.116472	0.307223	10.9533	2.58219	46.8505	233
AB129 CL3a ROI1 (Active)	LesionCore	663.577	983.72	Nucleus	1.14727	3.69771	3.3556	1.26447	27.4084	2.30586	4.31089	0.825473	1.79104	12.1858	13.581	3.55765	0.417495	0.132615	0.528747	27.2255	2.93718	58.3775	91
AB129 CL3a ROI1 (Active)	LesionCore	887.598	322.451	Manual TH Cell	0.647459	3.72733	2.39587	2.058	12.7781	0.127557	0.0465738	1.05272	1.91456	4.86644	5.99152	3.18539	0.374344	0.168262	0.366672	2.90343	2.1678	74.552	61
AB129 CL3a ROI1 (Active)	LesionCore	579.694	863.188	Nucleus	1.06959	1.57994	3.09976	1.27006	17.5575	1.04101	0.334778	1.21101	1.84842	20.9979	11.2228	4.44136	0.477972	0.126521	0.408792	18.6236	2.14578	135.505	144
AB129 CL3a ROI1 (Active)	LesionCore	578.872	887.302	Manual TH Cell	1.08664	2.08029	2.02218	1.79667	11.9071	0.29407	8.12929	1.48061	2.45338	11.9137	14.5551	4.19163	0.506643	0.148721	3.02062	25.4818	2.43878	159.267	258
AB129 CL3a ROI1 (Active)	LesionCore	616.386	893.428	Manual TH Cell	1.16024	1.32211	1.2035	1.06103	5.87092	0.364105	0.0427384	1.79343	2.8788	5.09157	6.07725	2.17617	0.26416	0.105578	5.61743	17.6027	1.60397	144.103	237
AB129 CL3a ROI1 (Active)	LesionCore	766.829	943.891	Manual TH Cell	0.480957	3.27886	3.85035	2.0995	14.4226	0.0612236	0.22859	1.65205	3.06681	9.5009	8.21193	2.88825	0.656932	0.101335	5.75171	7.50081	1.3903	5.29026	161
AB129 CL3a ROI1 (Active)	LesionCore	634.763	962.026	Nucleus	0.594006	1.21727	1.68768	0.811018	11.2637	0.0694737	0.114263	2.31333	4.05194	7.97998	8.17762	2.62459	0.248825	0.105965	0.304988	15.2456	2.26461	92.5081	171
AB129 CL3a ROI1 (Active)	PPWM	87.175	2.725	Nucleus	2.65768	2.79645	3.04745	1.25748	3.04273	0.39575	15.3096	1.7742	3.12135	1.8584	14.0472	4.44332	2.33485	0.24305	0.40825	5.94108	1.09325	333.107	40
AB129 CL3a ROI1 (Active)	PPWM	316.146	73.2934	Nucleus	0.577993	0.0543358	1.07082	0.992613	32.9572	0.0999779	0.019369	1.98014	3.84063	0.994247	4.7476	1.74727	0.246207	0.0943284	2.20665	47.7966	1.74095	265.207	271
AB129 CL3a ROI1 (Active)	PPWM	189.223	982.513	Nucleus	0.327374	0.0234723	0.794051	0.473391	48.0823	0.0794298	0.0186426	1.4681	2.56593	2.33086	5.45203	1.48287	0.157591	0.0813574	1.48942	28.7329	1.05223	143.543	235
AB129 CL3a ROI1 (Active)	LesionCore	602.324	766.622	Nucleus	0.604126	0.383953	1.33229	0.560232	30.7409	0.35468	0.0300403	2.34404	4.26163	10.1134	8.11284	2.93587	0.379079	0.0901275	0.646371	13.2789	1.69498	36.9574	596
AB129 CL3a ROI1 (Active)	LesionCore	769.546	48.4544	Nucleus	0.73308	0.0645437	1.26013	1.42977	37.1846	0.067403	0.059692	0.897471	1.78646	10.0604	7.81649	3.40856	0.416631	0.129243	0.355057	22.5126	2.19223	281.696	263
AB129 CL3a ROI1 (Active)	LesionCore	708.442	157.556	Nucleus	0.438844	0.0268857	1.43851	1.29519	27.5345	0.0428961	0.019104	1.55453	2.99852	7.25881	6.97439	3.08263	0.360667	0.0749626	1.13415	16.3179	1.57473	267.97	481
AB129 CL3a ROI1 (Active)	LesionCore	875.024	252.997	Nucleus	0.581102	0.11639	1.49984	1.06812	29.9594	0.16038	0.0308814	1.65245	2.78145	8.54647	7.62398	3.09324	0.410384	0.0716083	0.590427	12.2821	2.05278	77.3898	531
AB129 CL3a ROI1 (Active)	LesionCore	871.738	409.907	Nucleus	0.689549	0.0422416	1.31663	1.49885	48.2532	0.0712945	0.031254	0.928959	1.813	9.7065	8.4005	3.68138	0.429961	0.110039	1.00659	10.1285	2.33877	140.517	567
AB129 CL3a ROI1 (Active)	LesionCore	565.038	704.643	Nucleus	0.664576	0.0838048	0.947286	1.04179	33.8538	0.0870762	0.0591667	1.92099	3.81907	14.6558	7.99751	3.1764	0.461781	0.0781667	0.37169	15.7267	1.14011	15.2506	210
AB129 CL3a ROI1 (Active)	LesionCore	787.102	787.051	Nucleus	0.477804	0.0506345	1.18179	0.748147	38.728	0.0802036	0.0157618	1.632	2.78747	16.9775	7.49429	2.81143	0.375475	0.0957545	0.700313	10.4149	2.07026	140.271	550
AB129 CL3a ROI1 (Active)	PPWM	470.665	877.683	Manual IgL Switched Memory	5.40008	0.0448087	0.645757	0.564035	6.49425	0.026087	0.029113	1.35149	2.45718	4.65894	10.7762	22.227	0.60027	0.275209	0.259904	26.2597	1.27843	203.011	115
AB129 CL3a ROI1 (Active)	LesionCore	721.85	491.969	Manual IgL Switched Memory	2.25298	0.0599053	1.52464	0.523959	9.63247	0.0612551	0.0553251	1.57865	2.68534	6.23174	5.31527	7.90658	0.296568	0.144263	0.408794	8.11053	1.39203	227.092	243
AB129 CL3a ROI1 (Active)	PPWM	518.407	863.779	Nucleus	1.63767	0.055186	0.776884	0.408209	12.2398	0.0593488	0.189488	1.54186	3.20091	8.27977	11.5798	2.72123	0.373465	0.167442	0.346326	22.5237	2.34314	161.765	43
AB129 CL3a ROI1 (Active)	PPWM	491.219	867.62	Nucleus	0.542667	0.0104167	0.823818	0.599458	8.52816	0.0176458	0.0401458	2.38912	4.73683	4.88074	8.03973	2.13957	0.269349	0.199844	0.312484	34.7766	1.41286	181.702	192
AB129 CL3a ROI1 (Active)	PPWM	504.15	886.83	Nucleus	1.23309	0.0663592	0.619563	0.412709	10.7178	0.0702039	0.0400388	0.473	0.690039	5.60047	9.21601	2.30772	0.329903	0.0589029	0.321019	64.8767	1.60783	188.846	103
AB129 CL3a ROI1 (Active)	LesionCore	848.212	664.125	Nucleus	1.01196	0.00760577	1.25973	0.515442	18.0869	0.01925	0.0816442	0.271721	0.420635	10.1692	10.0063	3.19412	0.35799	0.0802404	0.42849	11.5379	2.60759	193.739	104
AB129 CL3a ROI1 (Active)	LesionCore	847.054	770.981	Nucleus	1.14683	0.0151509	1.39158	0.75313	15.5482	0.0819439	0.0316175	1.48045	2.70218	17.3074	12.4538	4.21881	0.586295	0.139867	1.72575	14.1795	3.19837	104.239	285
AB129 CL3a ROI1 (Active)	LesionCore	613.78	836.246	Nucleus	0.948202	0.148301	1.75642	1.34426	19.553	0.164321	0.135088	1.60694	2.8089	12.7016	15.0459	2.82113	0.59285	0.272057	0.583492	38.401	2.12656	103.577	193
AB129 CL3a ROI1 (Active)	LesionCore	886.223	860.202	Nucleus	1.19272	0.0425532	1.92836	1.42489	20.1415	0.0631915	0	0.486532	2.08391	18.937	14.5774	3.8966	0.588383	0.0491915	0.236617	11.7065	3.49974	23.2905	47
AB129 CL3a ROI1 (Active)	LesionCore	733.886	935.993	Nucleus	0.465541	0.0313188	0.840928	0.730454	20.3592	0.0355459	0.0678068	2.26218	3.7886	10.563	8.92724	2.65116	0.347763	0.0609179	0.307705	20.562	1.89561	23.5063	207
AB129 CL3a ROI1 (Active)	LesionCore	841.363	978.559	Nucleus	0.672225	0	0.744755	0.320588	17.5984	0.0630392	0.00980392	1.10244	2.2751	13.0948	10.6239	3.17838	0.516863	0.0805294	0.313873	9.74047	2.64405	79.2277	102
AB129 CL3a ROI1 (Active)	LesionCore	763.418	963.265	Nucleus	0.816859	0.0828471	0.874624	0.841953	8.26112	0.0509176	1.72738	0.819471	1.63774	9.1158	11.884	3.1828	0.576376	0.132141	0.943153	17.972	1.87268	2.03644	85
AB129 CL3a ROI1 (Active)	LesionCore	838.5	598.271	Nucleus	0.88553	0.0556024	0.837301	0.508651	5.83994	0.0120482	0.0240964	1.56104	2.65304	5.92025	8.07445	1.98642	0.254747	0.129193	5.16859	24.3332	1.82741	237.361	83
AB129 CL3a ROI1 (Active)	LesionCore	821.482	620.227	Nucleus	1.05955	0.0272727	1.11666	4.74243	19.5655	0.0608	0.0978909	1.04755	1.84476	7.82501	9.81228	3.1326	0.622791	0.117	1.80464	12.9266	2.63924	211.494	110
AB129 CL3a ROI1 (Active)	LesionCore	754.735	639.971	Nucleus	0.814549	0.0409412	1.18124	0.804588	13.7392	0.0196078	0	0.88349	1.53324	7.5049	9.36206	2.47624	0.374373	0.0704314	0.215647	18.1854	1.94718	144.526	51
AB129 CL3a ROI1 (Active)	LesionCore	835.233	663.07	Nucleus	0.686852	0.00740741	0.973037	0.455104	7.4019	0.0852148	0.615252	1.24252	1.77681	6.71701	9.78773	2.41593	0.402541	0.128993	5.326	12.8043	1.59913	200.243	135
AB129 CL3a ROI1 (Active)	LesionCore	681.421	732.362	Nucleus	0.656967	0.0222632	0.233717	0.182368	5.34234	0.0356908	0.231007	0.875711	1.60745	5.35355	7.86878	2.05953	0.286763	0.0284803	0.135461	12.6299	1.55529	44.7646	152
AB129 CL3a ROI1 (Active)	LesionCore	820.3	802.214	Nucleus	0.761271	0	1.4662	1.40214	12.1944	0	0.0607857	2.72139	3.87311	16.6227	9.80087	2.9359	0.246629	0.137257	11.6079	7.75427	2.77526	103.938	70
AB129 CL3a ROI1 (Active)	LesionCore	703.64	824.522	Nucleus	0.786391	0.0327151	0.597525	0.354754	11.3659	0.0543128	0.0775531	0.236654	0.381039	8.71206	9.1593	2.67545	0.351285	0.109	0.101603	13.2298	2.42253	117.304	179
AB129 CL3a ROI1 (Active)	LesionCore	886.619	828.087	Nucleus	0.989321	0.0212661	0.987312	0.522835	22.8029	0.10045	0.0979725	0.321514	0.716835	11.8989	10.0948	2.67225	0.40633	0.0275229	0.210862	15.2735	1.7519	35.5698	109
AB129 CL3a ROI1 (Active)	LesionCore	891.103	839.03	Nucleus	1.12391	0.0618259	1.24131	0.718749	12.0904	0.0561943	0.0627611	0.527567	1.15274	14.7269	12.7539	3.76456	0.449004	0.134231	0.23113	11.5483	2.85543	24.9511	247
AB129 CL3a ROI1 (Active)	LesionCore	876.737	850.785	Nucleus	0.817722	0.0430447	0.73689	0.402694	10.5639	0.0743849	0.0605292	1.46599	2.59711	10.8378	13.64	3.90494	0.596014	0.138045	0.897436	13.2374	3.006	33.4397	291
AB129 CL3a ROI1 (Active)	LesionCore	625.348	917.82	Nucleus	0.52368	0.019072	1.42161	0.687368	8.77875	0.032	0.024568	1.33116	2.44418	9.74512	9.85358	2.7752	0.460648	0.0324	0.561424	25.499	1.85426	122.65	125
AB129 CL3a ROI1 (Active)	LesionCore	996.729	941.472	Nucleus	0.554826	0	0.613615	0.465651	9.26378	0.0284312	0.0450183	1.44292	2.62168	7.48946	8.9247	2.74167	0.432706	0.101394	0.308312	12.8831	2.441	82.9728	109
AB129 CL3a ROI1 (Active)	LesionCore	936.593	972.019	Nucleus	1.04752	0	0.37563	0.174907	18.6019	0.111796	0.293167	0.559519	0.653056	20.4353	10.4109	2.92154	0.359796	0.18887	0.336833	7.08907	2.97857	103.428	54
AB129 CL3a ROI1 (Active)	LesionCore	997.874	976.471	Nucleus	0.860201	0.0793525	0.400662	0.20895	6.44053	0.0448705	0.0425396	2.61579	4.34288	5.46827	11.3432	3.40756	0.615799	0.217043	1.13696	9.62603	1.89634	116.193	139
AB129 CL3a ROI1 (Active)	LesionCore	709.13	985.609	Nucleus	0.86	0	0.778565	0.933804	11.1302	0.0434783	0.14587	1.44043	2.14489	7.33807	13.1471	3.77567	0.646087	0.109435	0.0807609	9.20878	3.78991	15.8471	46
AB129 CL3a ROI1 (Active)	LesionCore	878.161	984.832	Nucleus	0.523456	0.0171241	1.18869	1.09675	14.1134	0.040146	0.048073	2.73836	4.57252	14.8572	11.6426	3.57489	0.452887	0.147752	2.07995	11.0636	2.74814	116.637	274
AB129 CL3a ROI1 (Active)	LesionCore	942.905	857.81	Nucleus	0.591262	0.378286	1.39826	2.02283	16.5908	0.506881	11.8051	0.425119	0.563762	9.28214	23.5693	7.69236	3.13438	0.047619	0.352238	5.38345	2.2004	0	42
AB129 CL3a ROI1 (Active)	PPWM	384.892	351.01	Nucleus	0.480882	0.139716	0.204539	1.27414	10.3956	0.0294118	11.1292	0.528245	1.01842	1.73569	11.795	4.58868	3.64814	0.313824	2.76044	3.37548	1.48169	0	102
AB129 CL3a ROI1 (Active)	PPWM	81.3836	19.3307	Nucleus	1.69428	0.154693	0.205899	0.422831	2.8206	0.0972275	1.65513	0.145937	0.316217	1.78446	13.2414	5.428	10.4246	0.0993333	1.68074	4.56174	0.978058	317.924	189
AB129 CL3a ROI1 (Active)	PPWM	212.275	147.959	Nucleus	0.524108	0.019	0.163784	0.220703	4.55166	0.00900901	0.456018	0.304919	0.446775	0.786532	5.05577	2.30772	4.90622	0.036036	0.203784	2.77805	1.4197	191.178	111
AB129 CL3a ROI1 (Active)	PPWM	33.5702	356.675	Nucleus	0.687596	0.0175439	0.0726667	0.165123	6.35495	0.10814	0.876965	0.68014	0.852649	1.85532	14.5082	5.46321	4.63923	0.195053	0.133193	1.88365	1.36749	89.0515	57
AB129 CL3a ROI1 (Active)	PPWM	394.688	857.109	Nucleus	1.29633	0.108594	0.137942	0.359594	11.452	0.214536	5.79216	0.415464	0.739667	4.59958	14.1951	5.00791	2.65781	0.195348	0.242768	21.8404	1.59178	242.482	69
AB129 CL3a ROI1 (Active)	PPWM	455.956	872.25	Nucleus	1.77851	0.0188971	0.945103	0.537971	8.63228	0	0.418456	0.352882	0.515529	4.54384	13.8713	4.80099	3.31228	0.129721	0.0989412	12.7036	1.85547	209.395	68
AB129 CL3a ROI1 (Active)	LesionCore	682.093	849.105	Nucleus	0.960049	1.48557	2.95963	0.77963	21.0872	2.35699	0.137062	0.328469	0.874173	15.362	14.1398	4.28959	0.666395	0.137642	0.327037	18.8292	2.97396	120.424	81
AB129 CL3a ROI1 (Active)	LesionCore	686.023	807.94	Manual TH Cell	0.913093	3.44367	2.20553	1.61021	12.4274	0.0642583	0.047957	1.70342	2.95709	8.56567	8.88839	3.31711	0.537907	0.153765	1.32086	14.2244	2.26737	93.7476	302
AB129 CL3a ROI1 (Active)	LesionCore	929.725	808.399	Manual IgK Switched Memory	4.90738	0.0676629	1.23262	0.493989	15.8487	0.0816292	0.073809	1.01249	1.72942	9.66222	33.518	2.84538	0.222247	0.191247	0.458798	7.94971	1.6117	31.0388	89
AB129 CL3a ROI1 (Active)	LesionCore	888.027	879.014	Nucleus	0.52877	0.027027	1.57772	0.742527	10.1468	0.0873243	0.0425811	1.60814	2.39427	14.4985	14.0983	2.82119	0.297986	0.115	0.285405	19.0464	2.48153	27.8402	74
AB129 CL3a ROI1 (Active)	LesionCore	909.592	888.214	Nucleus	0.501252	0.0826303	1.1657	0.341336	12.4692	0.0776134	0.41463	0.618874	1.45234	11.4762	13.207	2.13552	0.494899	0.0848655	6.69414	24.3989	2.03369	24.0635	119
AB129 CL3a ROI1 (Active)	LesionCore	894.093	884.565	Nucleus	0.488985	0.0386482	1.16234	0.700101	11.5742	0.0462613	0.092804	2.48569	4.52446	11.1824	11.4016	2.0011	0.375779	0.0906432	0.304975	16.6395	2.38719	27.5273	199
AB129 CL3a ROI1 (Active)	LesionCore	958.796	903.515	Nucleus	0.953859	0.0161206	0.788025	0.449291	9.84934	0.0478492	0.147603	1.21281	2.11744	8.13377	12.3022	2.97465	0.430985	0.143869	0.194025	15.5579	2.42699	35.1469	199
AB129 CL3a ROI1 (Active)	LesionCore	664.914	907.804	Nucleus	0.566211	0.0939241	0.732443	0.320017	6.34983	0.0534599	0.0468776	1.20339	1.88425	6.54712	9.89843	1.38635	0.308312	0.145852	4.09289	39.2993	1.2005	97.3081	237
AB129 CL3a ROI1 (Active)	LesionCore	661.044	930.286	Nucleus	0.632398	0.00970874	0.852786	0.578621	9.52706	0.0109903	0.0926505	2.02722	3.85674	8.11926	9.24574	2.24059	0.340369	0.127204	0.445447	67.0975	1.7957	86.2162	103
AB129 CL3a ROI1 (Active)	LesionCore	835.761	933.359	Nucleus	1.02685	0.0542174	1.71014	0.474348	19.8695	0.0821304	0.0108696	0.668989	1.55667	12.3272	16.4063	4.81834	0.925696	0.143489	0.951935	14.1588	3.6159	73.1131	92
AB129 CL3a ROI1 (Active)	LesionCore	840.288	928.444	Nucleus	1.02899	0.00625	0.604081	0.471694	14.1963	0.0712375	0.0242125	1.13092	2.22593	9.46139	13.2883	3.73053	0.699325	0.127069	1.07571	13.5872	2.80854	78.8341	160
AB129 CL3a ROI1 (Active)	LesionCore	818.009	952.205	Nucleus	1.0469	0.0267857	2.41938	0.283134	7.24127	0.0360625	0.00892857	2.58064	4.64439	18.5929	10.9243	2.04409	0.465625	0.135562	0.583277	11.845	1.74208	53.5216	112
AB129 CL3a ROI1 (Active)	LesionCore	861.483	967.931	Nucleus	0.824948	0.0198793	1.25997	0.610155	18.8563	0	0.0172414	0.494241	0.824414	15.1216	13.3062	3.87893	0.694069	0.108845	0.0982241	22.232	3.11771	97.3612	58
AB129 CL3a ROI1 (Active)	LesionCore	865.017	979.719	Manual Microglia	0.581602	0.0199005	0.973577	0.72602	17.0316	0.0464577	0.03901	2.3258	3.73472	13.8559	14.2016	3.15116	0.549493	0.127259	1.95544	17.0191	3.03381	102.651	201
AB129 CL3a ROI1 (Active)	LesionCore	922.803	736.197	Nucleus	0.818551	0.034191	1.08928	0.390528	9.02567	0.0337303	0.134506	1.44946	2.55845	9.22887	9.96834	2.87135	0.589899	0.117371	0.511955	16.5469	2.28276	92.7698	89
AB129 CL3a ROI1 (Active)	LesionCore	916.253	740.468	Nucleus	0.940151	0.0582366	1.12876	0.789054	14.6212	0.0937957	0.248849	1.05941	2.03023	12.6682	13.4678	3.00225	0.768215	0.129581	19.6858	17.4664	2.0456	95.0566	93
AB129 CL3a ROI1 (Active)	LesionCore	717.435	748.635	Nucleus	0.801761	0.0235355	0.53791	0.494432	6.96521	0.016671	0.0509226	0.989581	1.71085	5.96037	7.26572	1.81839	0.320903	0.101555	0.194445	16.7679	1.51399	83.5008	155
AB129 CL3a ROI1 (Active)	LesionCore	932	887.023	Nucleus	0.401747	0.0637928	1.12697	0.548628	11.8592	0.0590592	0.102247	1.37507	2.50534	12.2614	9.94756	2.76486	0.356434	0.0636447	0.490049	12.3736	2.11353	21.0468	304
AB129 CL3a ROI1 (Active)	LesionCore	805.036	929.284	Nucleus	0.333881	0.0212533	0.699483	0.359224	6.77144	0.0539208	0.0287045	2.39394	4.10431	7.00956	8.42518	1.74152	0.506675	0.105253	0.287464	18.2083	1.22258	45.8159	379
AB129 CL3a ROI1 (Active)	LesionCore	792.802	948.892	Nucleus	0.170889	0.025402	0.613332	0.21799	4.8479	0.0459246	0.0461407	0.781452	1.33009	5.96079	8.47546	1.31921	0.225563	0.0406131	0.904402	16.1141	0.853553	28.435	199
AB129 CL3a ROI1 (Active)	LesionCore	785.192	969.866	Nucleus	0.593959	0.0161027	0.566986	0.184493	8.06273	0.0523116	0.065637	0.993949	1.78938	7.76203	10.5595	1.80115	0.39039	0.111798	0.533959	16.8953	1.83513	23.4789	292
AB129 CL3a ROI1 (Active)	LesionCore	783.662	987.95	Nucleus	0.655171	0.016036	0.635225	0.434748	23.262	0.0456937	0.0578829	1.68131	2.7893	11.3633	11.7572	2.5435	0.526523	0.147135	0.220081	17.7043	2.38209	30.9205	111
AB129 CL3a ROI1 (Active)	LesionCore	853.044	807.456	Nucleus	1.91372	0.0591471	1.02419	0.500324	8.63638	0	0.0430294	0.762044	1.81684	12.5538	13.5107	2.77956	0.50775	0.226647	0.433412	16.3217	2.744	74.1598	68
AB129 CL3a ROI1 (Active)	LesionCore	866.802	833.031	Nucleus	0.404411	0.0200312	0.770677	0.18974	7.8754	0.0319479	0.0627604	1.15079	1.9373	7.84098	10.7449	1.75817	0.522026	0.144828	0.240193	17.3993	1.83125	48.6784	192
AB129 CL3a ROI1 (Active)	LesionCore	815.119	840.407	Nucleus	0.525208	0.0231488	1.05891	0.520419	12.2971	0.0408997	0.0432215	1.79433	3.26123	12.9334	10.3327	2.68771	0.62001	0.0996886	2.03931	12.112	1.8746	95.9565	289
AB129 CL3a ROI1 (Active)	LesionCore	825.098	850.928	Nucleus	0.276788	0.0368258	0.50514	0.255061	9.63572	0.0435455	0.0380682	1.07089	1.84944	8.23486	8.24691	1.30111	0.361061	0.0922879	0.236117	17.084	1.28587	84.7156	264
AB129 CL3a ROI1 (Active)	LesionCore	805.863	859.01	Nucleus	0.399968	0.0443694	1.10229	0.363268	7.54048	0.0631083	0.0324268	2.21332	3.37575	10.6698	9.00215	2.32356	0.407631	0.101102	0.411217	12.7319	1.393	96.2361	157
AB129 CL3a ROI1 (Active)	LesionCore	795.8	865.778	Nucleus	0.667	0.0111111	0.944533	0.569211	8.73871	0.0469889	0.0586889	1.10102	2.08637	14.0044	12.7349	2.27718	0.394833	0.0575667	0.351178	20.2349	2.39	85.9341	90
AB129 CL3a ROI1 (Active)	LesionCore	831.135	389.923	Nucleus	0.507184	0.0398699	0.980732	0.450039	49.911	0.0477728	0.0224408	1.37696	2.37264	6.21336	5.83559	2.48793	0.386649	0.0837107	0.232631	8.78121	1.41001	160.861	515
AB129 CL3a ROI1 (Active)	LesionCore	743.251	716.841	Nucleus	0.863659	0.0228341	1.07023	0.838971	55.324	0.0808098	0.044878	1.86952	3.07618	7.7384	7.94916	3.35247	0.360907	0.0715073	0.340195	14.9102	2.13513	106.11	205
AB129 CL3a ROI1 (Active)	LesionCore	748.062	729.365	Nucleus	0.512485	0.0109489	1.07222	0.627109	72.3425	0.0952336	0.0307993	3.54782	6.45695	8.54749	8.39124	2.86622	0.375595	0.153391	0.269555	13.2014	1.49516	110.742	274
AB129 CL3a ROI1 (Active)	LesionCore	582.827	731.819	Nucleus	0.490133	0.23419	1.03762	0.41434	69.7693	0.216636	0.0277679	2.9383	5.10676	8.49053	6.04171	2.17755	0.346203	0.062383	0.481868	21.4335	1.10971	22.1739	517
AB129 CL3a ROI1 (Active)	PPWM	537.048	895.679	Nucleus	1.03179	0.113767	1.24632	0.802334	42.0767	0.136499	0.0789788	2.10732	3.87514	18.6301	10.976	4.26641	0.59168	0.125816	0.710336	12.7744	2.41093	180.376	425
AB129 CL3a ROI1 (Active)	PPWM	103.265	845.018	Nucleus	0.7552	0.198424	0.782718	1.49778	8.61269	0.206706	15.4565	0.292082	0.627506	3.58221	18.7499	7.14216	8.02388	0.183459	0.269106	3.26908	1.33294	0	85
AB129 CL3a ROI1 (Active)	PPWM	91.2287	851.671	Nucleus	0.475783	0.13431	0.173721	0.50231	8.2806	0.107147	10.4802	0.324333	0.423527	1.97771	18.6509	6.57885	3.42735	0.16993	0.170574	3.99961	1.69303	0	129
AB129 CL3a ROI1 (Active)	PPWM	218.233	446.337	Nucleus	0.995767	0.0867558	0.24593	1.2114	11.1726	0.0398256	8.7057	0.576547	0.711465	2.20687	17.3076	6.58188	14.3394	0.395209	0.510221	5.37469	1.34013	0	86
AB129 CL3a ROI1 (Active)	PPWM	221.869	471.402	Nucleus	0.405795	0.0461967	0.267361	0.720475	10.5108	0.13241	2.68062	0.163934	0.270352	2.6532	19.3878	7.59028	17.7238	0.260328	6.43265	6.9284	1.47531	0	122
AB129 CL3a ROI1 (Active)	LesionCore	602.561	720.515	Manual TC cell	1.14058	1.82737	1.89021	1.21932	14.378	2.50971	2.03242	2.80021	5.16921	5.28999	8.80017	3.32857	0.458602	0.158944	2.50053	7.40939	1.74029	3.29834	196
AB129 CL3a ROI1 (Active)	LesionCore	621.316	736.942	Manual TC cell	1.54302	2.28078	2.7716	0.622245	9.12958	2.03925	0.51889	4.46768	8.2841	8.30571	7.65545	2.65494	0.577742	0.0903313	2.58621	8.4874	1.63062	4.26282	163
AB129 CL3a ROI1 (Active)	LesionCore	988.192	831.157	Manual TC cell	2.69526	2.41691	2.92681	1.63447	39.2905	2.69317	10.2372	8.21286	14.8205	19.0779	15.6989	8.31728	1.25018	0.166605	0.952038	3.35687	1.8786	0.00252991	367
AB129 CL3a ROI1 (Active)	LesionCore	961	850	Manual TC cell	1.19227	4.19525	2.67558	0.390635	6.51629	3.32175	1.06162	4.42796	8.22738	3.81056	12.0816	4.60915	0.953096	0.118904	0.623346	5.12173	2.15977	0.0252972	52
AB129 CL3a ROI1 (Active)	LesionCore	867.5	2.63889	Manual TC cell	1.58758	4.68897	9.31447	0.387556	3.83842	7.56511	0.0277778	3.48758	6.14892	6.38081	7.55469	3.73972	0.321194	0.0277778	0.53525	1.93244	1.86367	269.427	36
AB129 CL3a ROI1 (Active)	LesionCore	668.478	174.984	Nucleus	1.33835	1.44712	2.01158	1.49715	21.251	1.91224	0.0378791	2.42948	4.31537	8.82574	8.58621	4.13818	0.504176	0.0785495	6.31729	15.2607	2.28636	297.87	91
AB129 CL3a ROI1 (Active)	LesionCore	935.698	212.031	Nucleus	0.527889	1.65943	0.62258	0.483778	17.7075	1.48812	0.037037	5.7637	8.9851	2.87878	3.81914	1.494	0.225148	0.153852	0.152	4.28706	1.30267	50.1048	81
AB129 CL3a ROI1 (Active)	LesionCore	854.609	264.893	Nucleus	0.867453	1.75956	1.95422	0.927522	10.4694	1.90834	0.0523831	4.22208	8.08453	6.11669	5.4816	2.71392	0.307129	0.074408	0.403736	8.22486	1.8082	94.7039	201
AB129 CL3a ROI1 (Active)	LesionCore	941.651	275.496	Manual TC cell	0.897295	2.67962	2.18727	1.16865	7.26775	2.14187	0.346709	2.61981	4.20291	7.97265	6.54314	2.81843	0.370084	0.121853	0.945088	7.21356	1.70233	8.2848	285
AB129 CL3a ROI1 (Active)	LesionCore	897.747	303.59	Manual TC cell	0.336762	2.75168	1.87316	0.59065	3.06126	3.03313	0.0179372	6.07792	10.5534	4.94105	2.95198	0.87448	0.25117	0.189771	1.026	4.23611	0.771794	56.3125	223
AB129 CL3a ROI1 (Active)	LesionCore	957.405	424.04	Manual TC cell	0.833608	2.19331	1.95413	0.178198	4.41556	2.22869	0.0338016	4.18389	7.45715	4.36856	5.78651	2.05749	0.370053	0.130788	0.32696	4.99533	1.60802	108.945	378
AB129 CL3a ROI1 (Active)	LesionCore	824.174	491.727	Manual TC cell	0.986617	2.22974	1.43467	0.431894	9.33388	2.13068	0.0215461	2.46934	4.03064	5.69591	5.92055	2.39908	0.281851	0.158043	0.200064	6.81942	1.84457	232.202	141
AB129 CL3a ROI1 (Active)	LesionCore	905.318	513.292	Manual TC cell	0.915604	2.31158	2.33732	0.794497	9.11914	2.58274	0.026434	2.71374	4.80971	7.31987	7.43438	3.17287	0.33156	0.097673	0.501667	11.4303	2.33748	209.301	159
AB129 CL3a ROI1 (Active)	LesionCore	557.814	736.851	Manual TC cell	0.857347	4.8836	2.91474	0.562482	9.50013	3.23252	0.0244898	3.57151	6.06329	4.44864	5.11028	1.96273	0.290269	0.11618	0.478669	10.9663	1.21162	40.6297	245
AB129 CL3a ROI1 (Active)	LesionCore	949.585	776.616	Manual TC cell	1.24366	3.06071	1.90116	0.535835	8.11257	3.76249	0.0297561	1.89793	3.75899	8.60974	9.48617	3.53917	0.465744	0.0670915	0.377067	4.81613	2.22463	46.6846	164
AB129 CL3a ROI1 (Active)	LesionCore	733.602	903	Nucleus	0.772324	3.42304	2.34231	1.58609	14.404	2.85066	1.94943	3.00769	4.9612	5.84	6.84594	2.32716	0.412056	0.170361	1.85569	5.78117	1.81616	47.0112	108
AB129 CL3a ROI1 (Active)	LesionCore	726.431	981.431	Nucleus	0.675752	2.11314	2.45581	0.992921	15.2052	1.88594	0.172376	10.6016	18.7281	14.4466	14.9931	2.8095	0.517604	0.219832	0.603614	25.7239	2.24078	3.74196	101
AB129 CL3a ROI1 (Active)	LesionCore	762.26	986.541	Manual TC cell	0.904829	2.88218	2.87462	1.05772	18.1954	3.24424	0.0743862	3.84812	6.669	9.96415	10.344	3.31516	0.437114	0.130187	0.811207	12.685	2.47024	11.149	246
AB129 CL3a ROI1 (Active)	LesionCore	659.549	995.018	Nucleus	0.851004	2.94828	1.89163	1.07754	12.755	2.78416	6.9241	5.5196	9.48973	6.92126	6.88154	2.27838	0.357345	0.0962743	0.288226	10.1912	1.72922	61.0393	226
AB129 CL3a ROI1 (Active)	PPWM	73.1522	837.641	Nucleus	4.2565	0.921489	2.12226	1.51195	6.59254	1.41876	16.911	6.51321	12.6024	3.04224	8.61442	3.22298	0.558087	0.346837	0.372989	8.0796	1.39995	0	92
AB129 CL3a ROI1 (Active)	PPWM	410.115	24.5328	Manual TC cell	1.37274	3.2139	2.66326	0.957041	40.9858	2.55743	6.17757	5.59096	9.02206	19.2485	9.19425	3.16757	4.13359	0.118689	0.364107	18.3032	1.13169	304.488	122
AB129 CL3a ROI1 (Active)	PPWM	660.488	172.451	Nucleus	0.618185	2.52388	3.47088	1.25193	16.4722	3.48144	0.0125802	4.42401	7.7478	9.00181	5.82828	2.66954	0.517049	0.0400741	0.450864	12.2715	2.12862	303.739	81
AB129 CL3a ROI1 (Active)	LesionCore	594.862	711.448	Nucleus	1.29276	2.02252	1.43258	1.39838	9.75141	0.157576	1.89712	3.76194	6.38511	5.59365	9.64164	3.47465	0.5529	0.133052	0.848236	5.50607	1.73605	3.17301	271
AB129 CL3a ROI1 (Active)	LesionCore	977.807	821.996	Manual TH Cell	1.06023	2.45683	2.9524	1.89458	31.9377	0.326066	2.02756	4.58988	8.1124	14.3909	10.0113	3.91198	0.630051	0.228241	57.4506	9.47999	2.91834	0.542935	137
AB129 CL3a ROI1 (Active)	LesionCore	887.466	297.626	Manual TH Cell	0.434311	2.57969	2.81289	2.27455	2.6877	0.583613	0	4.11364	7.46453	1.62715	2.62571	0.923084	0.161496	0.0777143	0.682067	4.94313	0.635059	63.7498	119
AB129 CL3a ROI1 (Active)	LesionCore	954.232	686.051	Manual TH Cell	0.945327	2.424	2.16988	1.60272	6.88696	0.0350551	0.0182316	2.23005	4.3343	8.896	7.23591	2.74508	0.626114	0.195621	2.50569	2.99637	1.82028	118.575	272
AB129 CL3a ROI1 (Active)	LesionCore	556	729.658	Nucleus	0.661368	1.55526	1.66524	0.759737	9.46929	0.569711	0	0.548974	1.40734	4.54163	5.85211	2.41482	0.132263	0.0897368	0.144711	12.2797	1.58603	36.9354	38
AB129 CL3a ROI1 (Active)	LesionCore	709.017	859.257	Manual TH Cell	0.911951	2.93931	2.87237	1.86089	9.05182	0.0558669	0.0434183	2.61506	4.5897	12.8641	7.36117	2.63431	0.487293	0.133551	8.76915	8.96868	1.98529	97.2029	263
AB129 CL3a ROI1 (Active)	LesionCore	796.812	897.424	Manual TH Cell	0.558011	2.83094	2.21475	1.53206	7.48314	0.0391445	0.205266	2.58346	3.80727	10.291	12.4567	3.47934	0.824	0.091403	1.06176	13.9416	2.03869	58.9974	263
AB129 CL3a ROI1 (Active)	LesionCore	647.737	984.821	Manual Macrophage	1.83637	1.55282	2.58516	1.42224	13.7545	0.233184	3.27554	2.23016	3.27992	7.64187	9.17052	3.00537	0.403653	0.184674	0.445032	14.9223	2.4077	73.7864	190
AB129 CL3a ROI1 (Active)	LesionCore	667.266	988.926	Nucleus	1.10366	2.15343	1.5537	2.13885	24.9563	0.698915	17.3306	2.91596	4.89377	5.91713	8.38215	3.36674	0.191638	0.179702	0.255277	14.3068	1.98472	53.7959	47
AB129 CL3a ROI1 (Active)	PPWM	519.762	225.225	Manual TH Cell	0.828295	1.85697	2.47509	2.04252	10.1912	0.0539866	0.0471074	4.31724	7.32031	5.875	5.70009	2.09082	0.221745	0.0848523	1.99931	33.1948	1.23589	160.319	149
AB129 CL3a ROI1 (Active)	PPWM	234.415	469.223	Nucleus	1.69421	0.0551702	1.14696	1.15769	49.5965	0.0807766	2.09451	1.5008	2.54537	7.54204	8.8808	3.31914	1.44268	0.0709894	0.582521	19.0401	1.24391	0.244551	94
AB129 CL3a ROI1 (Active)	LesionCore	918.96	838.693	Nucleus	0.832003	0.0814434	2.00517	1.30699	42.5145	0.154668	0.363891	1.99686	3.36258	16.8304	12.7736	4.53466	0.563969	0.122321	2.85355	11.1635	2.10359	7.78302	654
AB129 CL3a ROI1 (Active)	LesionCore	936.758	867.202	Nucleus	0.768105	0.0624873	1.53537	1.39055	60.66	0.192942	2.06586	3.92977	6.97214	14.4293	12.2421	4.33372	0.529862	0.163731	3.39068	6.55222	2.41933	3.43795	275
AB129 CL3a ROI1 (Active)	LesionCore	887.857	76.1371	Nucleus	0.916697	0.0485237	0.752815	0.280645	27.661	0.0436126	0.796266	3.01772	5.62794	4.35463	6.55649	2.67489	0.672003	0.103734	0.321201	39.3788	2.05907	193.628	653
AB129 CL3a ROI1 (Active)	LesionCore	852.681	578.945	Manual A-P-DeMyel MicroGlia	0.756985	0.0211769	2.19182	1.4166	27.9982	0.0618343	0.0309646	2.21819	3.74993	15.9593	10.7144	4.44117	0.535358	0.0821657	0.514132	10.9779	4.03408	255.977	537
AB129 CL3a ROI1 (Active)	LesionCore	909.618	623.018	Nucleus	0.584815	0.0674037	1.0993	0.555766	37.8172	0.0768991	0.011114	10.9518	19.2939	6.69236	7.75837	2.65421	0.41192	0.0750299	1.23077	10.6358	2.22284	193.785	535
AB129 CL3a ROI1 (Active)	LesionCore	873.556	686.12	Nucleus	0.294982	0.0376577	1.02329	0.516447	21.5261	0.051877	0.0297405	2.46157	4.24505	7.4815	5.65043	1.7975	0.162676	0.07766	10.1169	8.52198	1.42658	162.137	447
AB129 CL3a ROI1 (Active)	LesionCore	934.091	747.827	Nucleus	0.962427	0.0269682	1.88481	0.77495	34.7203	0.07425	0.0840409	1.36574	2.68743	12.2069	11.5133	4.25948	0.472955	0.127968	0.357509	10.6778	3.11727	76.6674	220
AB129 CL3a ROI1 (Active)	LesionCore	924.943	798.829	Nucleus	1.74428	0.0628255	1.44979	0.64845	62.4374	0.0957852	0.0167718	8.21812	14.5151	17.4408	7.4415	2.88237	0.208497	0.0710805	0.359832	3.05876	1.40994	41.1544	149
AB129 CL3a ROI1 (Active)	LesionCore	898.992	819.763	Nucleus	1.01792	0.0371917	1.291	0.773726	35.2323	0.0531147	0.0488665	2.79725	4.81516	16.3977	9.43152	3.65602	0.636605	0.099062	0.364957	8.32952	1.7448	34.0436	532
AB129 CL3a ROI1 (Active)	LesionCore	810.784	976.225	Nucleus	0.803531	0.0427796	0.973344	0.355751	60.2654	0.104393	0.0138412	2.83254	4.92519	10.7073	10.9452	3.46888	0.571948	0.0859502	3.22382	10.2879	2.25564	49.562	422
AB129 CL3a ROI1 (Active)	PPWM	234.989	454.477	Manual IgL Switched Memory	4.74724	0.0659261	2.25495	0.642301	7.66441	0.0253239	0.544028	4.81689	8.59601	2.91695	6.27441	12.5687	1.15101	0.245102	7.50555	11.39	1.14597	2.90966	176
AB129 CL3a ROI1 (Active)	LesionCore	621.44	675.695	Manual IgL Switched Memory	9.38043	0.137302	2.09666	0.755034	12.5971	0.0826174	0.143906	3.97628	6.70642	5.65754	6.81258	11.0501	0.407034	0.322758	0.369564	5.20256	2.41116	17.9807	149
AB129 CL3a ROI1 (Active)	PPWM	553.744	77.8897	Nucleus	3.80536	0.0348216	0.784061	0.623333	6.52773	0.0664225	0.234155	7.21258	12.5093	1.63772	8.92654	3.0035	1.28317	0.38377	0.21639	18.9219	1.17129	297.869	213
AB129 CL3a ROI1 (Active)	PPWM	33.8969	138.706	Nucleus	1.01584	0.140733	0.0306336	0.24471	1.6325	0.0288626	2.07421	8.66898	16.6325	0.411832	9.04048	2.75312	0.46813	0.0874809	2.89418	2.52693	0.850557	222.012	131
AB129 CL3a ROI1 (Active)	PPWM	490.5	385.5	Nucleus	0.993	0.057878	0.717268	0.54478	5.56085	0	0.0243902	5.55512	10.8892	4.70049	9.90002	2.45866	0.502024	0.164756	0.219512	48.7251	2.24088	97.0656	41
AB129 CL3a ROI1 (Active)	PPWM	460.811	888.419	Nucleus	2.18499	0.0396351	0.4725	1.34877	7.21657	0.0139865	0.0862027	3.5715	6.08061	5.14245	11.0104	3.13359	0.949797	0.182378	0.316122	22.2286	1.87926	217.572	74
AB129 CL3a ROI1 (Active)	LesionCore	901.648	610.385	Nucleus	1.27607	0.0180984	0.743705	0.395123	16.7465	0.0359836	0.00819672	5.07408	9.86995	6.5948	10.756	2.79533	0.390139	0.139516	0.589475	19.6866	2.9212	208.506	122
AB129 CL3a ROI1 (Active)	LesionCore	722.738	678.885	Nucleus	0.693168	0.0397273	1.12436	1.01063	14.5388	0.0589301	0.0279161	5.20527	9.02908	9.53011	9.73024	2.69293	0.442909	0.0269441	0.337594	16.248	1.98572	96.741	143
AB129 CL3a ROI1 (Active)	LesionCore	826.444	765.709	Nucleus	0.633641	0.019953	1.47031	1.05516	21.3361	0.0561453	0.0378889	2.53938	4.38362	19.109	12.3296	3.57648	0.386098	0.0928462	1.46991	18.213	2.98751	122.221	234
AB129 CL3a ROI1 (Active)	LesionCore	711.606	775.03	Nucleus	0.708773	0.0151515	0.578348	0.896697	55.1522	0.0454545	0.202561	1.84179	2.594	11.9442	12.3516	3.35724	0.690939	0.046697	0.551727	13.3601	2.31748	88.3816	66
AB129 CL3a ROI1 (Active)	LesionCore	856.064	778.808	Nucleus	0.515581	0.0366239	1.55303	0.758615	27.0289	0.0795299	0.00854701	5.78869	10.7376	21.1172	12.6325	3.57932	0.571453	0.125017	0.441009	16.4142	3.13302	92.2975	117
AB129 CL3a ROI1 (Active)	LesionCore	706.142	792.741	Nucleus	0.437372	0.0389781	1.14661	3.22714	15.3128	0.0485693	0.010562	6.60695	11.1366	11.9651	8.32289	2.51307	0.354759	0.0948029	1.61591	11.6843	1.96931	94.7983	137
AB129 CL3a ROI1 (Active)	LesionCore	977.579	846.585	Nucleus	0.754587	0.0937595	0.676613	0.379736	6.94154	0.0876012	1.92548	2.6071	5.00398	7.13167	11.167	3.20669	0.506636	0.119736	2.00166	11.4101	2.01242	3.5997	341
AB129 CL3a ROI1 (Active)	LesionCore	923.742	870.29	Nucleus	0.430847	0.016129	0.986645	0.418532	15.1973	0.0732016	0.0520323	3.72146	6.85144	12.3855	11.5157	3.27922	0.399048	0.121806	0.272113	13.5029	2.23189	7.14032	124
AB129 CL3a ROI1 (Active)	LesionCore	673.167	943.585	Nucleus	0.63284	0.037446	0.701761	0.728329	27.3826	0.0636667	0.0595915	5.12218	8.31966	9.23289	9.72924	2.63258	0.362479	0.0772207	0.977343	16.087	2.25258	68.594	213
AB129 CL3a ROI1 (Active)	LesionCore	844.451	993.149	Nucleus	0.701757	0.0321297	0.754324	0.433649	13.3313	0.0441297	0.0249243	3.99748	7.34431	13.5152	13.8259	4.48725	0.731941	0.173178	0.925908	8.87929	2.76052	86.8021	185
AB129 CL3a ROI1 (Active)	LesionCore	774.675	996.355	Nucleus	0.525922	0.13091	1.02817	0.49097	14.3965	0.135036	0.0940181	3.97152	6.47102	14.3393	12.9041	2.86859	0.551627	0.136307	0.219476	20.2877	2.00204	23.4737	166
AB129 CL3a ROI1 (Active)	LesionCore	920.792	603.008	Nucleus	0.486011	0.031	1.08519	0.936443	19.684	0.0162162	0.0127946	4.64577	8.19543	9.83497	11.4263	3.78779	0.56953	0.0881027	0.198427	8.70902	2.89709	207.938	185
AB129 CL3a ROI1 (Active)	LesionCore	872.357	621.881	Nucleus	0.91046	0	1.01517	0.510476	6.92103	0.0184762	0	1.37951	2.81367	8.74721	10.5946	3.05519	0.633667	0.196	1.16622	18.9464	2.88843	213.06	63
AB129 CL3a ROI1 (Active)	LesionCore	790.583	768.017	Nucleus	0.493033	0.0437667	1.32233	0.739528	18.5325	0.0847333	0.0562	5.20027	9.96861	16.1361	9.67801	2.61916	0.386961	0.0808	2.73963	13.5779	2.11656	147.699	180
AB129 CL3a ROI1 (Active)	LesionCore	887.085	774.744	Nucleus	1.43095	0.0500427	0.595939	0.33997	10.5454	0.0348659	0.0771098	2.54993	5.1754	9.95588	12.8475	3.8133	0.670659	0.122189	0.329402	12.3512	1.86693	78.0294	164
AB129 CL3a ROI1 (Active)	LesionCore	588.656	815.125	Nucleus	0.303969	0.03125	1.50291	1.04778	16.7252	0	0.1305	1.50178	3.86878	12.2395	10.225	2.17428	0.288094	0	0.684375	15.9995	1.97838	86.7061	32
AB129 CL3a ROI1 (Active)	LesionCore	769.847	871.847	Nucleus	0.665347	0.0295918	0.934796	0.523959	10.6859	0.0204082	0.079449	1.5099	2.9118	10.5071	11.4534	3.04727	0.749796	0.0903469	0.381633	14.6035	2.79312	73.157	49
AB129 CL3a ROI1 (Active)	LesionCore	834.274	904.482	Nucleus	0.732765	0.0326083	0.961161	0.388917	12.0897	0.0534194	0.0529816	3.58875	5.92283	8.79653	12.1045	3.4883	0.586346	0.096106	0.284724	18.5391	2.55711	81.5054	217
AB129 CL3a ROI1 (Active)	LesionCore	969.875	909.922	Nucleus	0.629438	0	0.75525	0.358828	10.7908	0.0877969	0.0788125	8.2268	13.581	4.39864	11.4238	3.51567	0.449844	0.0740469	0.271562	8.48127	2.10509	44.3323	64
AB129 CL3a ROI1 (Active)	LesionCore	833.052	946.971	Nucleus	1.46123	0.039908	1.26485	0.750782	8.72991	0.0920345	0.0532184	2.25999	3.61951	11.2753	10.0727	3.01575	0.60523	0.206563	9.72092	7.31431	3.5066	68.6396	87
AB129 CL3a ROI1 (Active)	LesionCore	846.118	947.821	Nucleus	0.649153	0.057458	0.725359	0.523519	7.75796	0.086771	0.0318321	4.45866	7.90597	10.4665	11.2026	2.95508	0.58474	0.0359237	0.215916	11.1548	2.62332	81.6826	131
AB129 CL3a ROI1 (Active)	LesionCore	836.425	997.325	Nucleus	1.0839	0	0.4359	0.477375	10.9497	0.08315	0	0.773875	1.81073	10.8859	17.1703	5.41827	1.10575	0.059025	0.3294	13.4468	3.24615	81.2862	40
AB129 CL3a ROI1 (Active)	LesionCore	996.286	817.762	Nucleus	1.47973	0.1915	0.938833	0.790476	29.4462	0.138833	6.42048	2.92875	4.99157	7.09587	15.8822	5.25483	3.047	0.262536	0.480607	2.13285	1.2231	0	84
AB129 CL3a ROI1 (Active)	LesionCore	998.451	826.988	Nucleus	4.8189	0.28678	2.56595	0.704098	14.6555	0.386878	15.235	6.99995	11.9321	7.74437	20.9133	11.0025	2.80634	0.17478	0.45222	0.821415	1.18759	0	41
AB129 CL3a ROI1 (Active)	LesionCore	926.072	852.428	Nucleus	0.668928	0.268539	0.818007	2.18834	16.8402	0.215296	17.6348	3.31838	6.53639	8.54257	21.916	6.95305	3.10026	0.221796	0.420678	5.49064	1.51381	0	152
AB129 CL3a ROI1 (Active)	LesionCore	823.143	459.1	Nucleus	0.643086	0.0425286	1.67086	0.1851	8.47159	0.0286	1.54177	5.28979	9.23677	10.7178	8.27606	3.80057	2.23941	0.1553	3.29296	4.49143	1.32671	209.424	70
AB129 CL3a ROI1 (Active)	LesionCore	880.214	765.973	Nucleus	0.952295	0.0619018	0.432625	0.629643	13.3514	0.0919821	0.105946	6.65145	11.9334	8.06764	13.7986	4.8423	2.49964	0.134259	0.50092	3.13499	1.79575	89.1735	112
AB129 CL3a ROI1 (Active)	PPWM	80.4677	4.51613	Nucleus	1.50144	0.336694	0.202113	0.665548	3.62152	0.154113	4.43932	9.21773	17.0595	1.32387	12.5019	4.09513	3.47861	0.116871	0.226581	2.26771	0.919952	332.611	62
AB129 CL3a ROI1 (Active)	PPWM	209.69	141.19	Nucleus	0.235966	0.0344828	0.793431	0.264345	9.84495	0.0344828	0.163862	3.94112	7.29445	1.63445	4.48357	2.25971	2.93202	0.0667241	0.203448	4.99676	2.38624	196.921	58
AB129 CL3a ROI1 (Active)	PPWM	35.2488	150.094	Nucleus	1.37139	0.468783	0.472792	0.175589	2.8929	0.229816	4.29103	9.82978	17.1662	1.72083	12.7213	4.11104	3.81137	0.119531	5.00026	2.55577	0.888295	211.383	207
AB129 CL3a ROI1 (Active)	PPWM	28.4737	359.513	Nucleus	0.458829	0.0672237	0.0546842	0.134803	3.8055	0.04425	0.782434	3.34934	5.67233	1.27189	11.4941	3.90588	4.87361	0.0584605	0.176789	4.07068	1.01979	94.0785	76
AB129 CL3a ROI1 (Active)	PPWM	400.457	858.33	Nucleus	1.49328	0.0493191	0.281447	11.035	5.27051	0.0212766	1.22821	7.24883	12.6794	3.73304	11.4914	5.0183	2.05126	0.617191	4.33785	18.2137	2.06147	238.735	47
AB129 CL3a ROI1 (Active)	PPWM	457.151	878.206	Nucleus	1.51291	0.0183486	0.308229	0.695881	8.8867	0.0183486	0.101927	5.4156	9.81072	2.21637	9.01994	3.99315	2.83228	0.171055	0.150459	7.84619	1.32626	212.884	109
AB129 CL3a ROI1 (Active)	PPWM	92.6167	821.767	Nucleus	1.23233	0.834817	1.15122	0.697283	10.3981	0.8263	1.597	9.01298	15.4916	4.87747	13.6336	4.8206	3.25998	0.165617	0.229083	1.35965	0.891633	0	60
AB129 CL3a ROI1 (Active)	LesionCore	603.063	816.517	Nucleus	0.53279	0.0653782	0.909874	0.710017	14.6822	0.0624202	0.314092	5.23723	9.78118	7.56102	9.19332	2.59587	0.48963	0.114933	0.27079	14.0758	1.78627	85.3918	119
AB129 CL3a ROI1 (Active)	PPWM	633.263	227.013	Nucleus	1.19322	0.0472969	0.523339	0.624971	10.8026	0.0786641	0.566586	1.37148	2.38014	5.59186	6.72528	2.45264	0.83526	0.135107	1.61673	12.8298	1.2933	254.634	384
AB129 CL3a ROI1 (Active)	PPWM	643.585	232.861	Nucleus	0.715977	0.0480085	0.595386	6.88929	9.60202	0.0444034	0.0602841	2.76152	4.60819	5.65892	6.17647	2.36552	0.294506	0.145009	0.963574	24.8121	1.42578	261.709	352
AB129 CL3a ROI1 (Active)	PPWM	399.08	380.689	Nucleus	0.470307	0.0132014	0.354561	0.615175	2.30327	0.0171079	0.0364173	3.85751	6.66365	1.21759	3.98702	1.51618	0.260559	0.0683813	0.329079	42.2883	1.08269	20.5341	417
AB129 CL3a ROI1 (Active)	PPWM	381.454	381.246	Nucleus	0.34867	0.0265874	0.195256	0.911592	2.33789	0.0160749	0.013301	2.22596	3.91874	0.856449	3.28057	0.882731	0.136056	0.0765639	3.73102	19.7475	0.814062	17.4781	681
AB129 CL3a ROI1 (Active)	PPWM	409.564	385.954	Nucleus	0.312174	0.0403628	0.17493	0.271896	2.21455	0.0065	0.0154604	2.59431	4.74116	1.10625	3.52662	1.15423	0.185079	0.0541402	1.46443	68.8973	1.12699	30.5233	328
AB129 CL3a ROI1 (Active)	PPWM	417.952	377.034	Nucleus	0.490937	0.0385559	0.606005	1.29579	5.93546	0.0396785	0.0366185	1.10163	1.94708	2.09395	4.25562	1.86257	0.195564	0.0874823	0.420591	59.8592	1.24296	29.9808	367
AB129 CL3a ROI1 (Active)	PPWM	80.3514	845.591	Nucleus	1.22146	0.341623	0.606943	1.01809	5.08057	0.356874	15.6109	8.08808	15.2184	2.39854	8.37938	2.99072	0.576651	0.130611	0.446966	15.425	1.13043	0.0166506	175
AB129 CL3a ROI1 (Active)	PPWM	107.736	856.567	Manual Macrophage	1.63754	0.159105	2.53378	1.22954	4.38098	0.106414	8.06802	3.80975	6.91542	7.06053	8.23315	4.09604	0.538158	0.12684	0.487508	16.1426	0.919543	0.414205	449
AB129 CL3a ROI1 (Active)	PPWM	106.682	830.427	Nucleus	1.06654	0.865897	0.953145	0.340358	6.3859	0.474733	4.25704	11.476	19.8904	4.37523	6.91434	2.31174	0.521206	0.0645939	0.314836	31.6403	1.11161	0.447247	165
AB129 CL3a ROI1 (Active)	PPWM	412.91	857.739	Nucleus	0.791639	0.0151711	0.489072	0.413689	10.3213	0.048388	0.450933	1.96677	3.90605	3.46176	6.47324	2.2189	0.466824	0.132128	0.436798	42.2317	1.32378	228.894	415
AB129 CL3a ROI1 (Active)	PPWM	531.663	833.258	Nucleus	0.701394	0.0409679	0.935875	0.602475	9.95423	0.0636472	0.0593324	1.87328	3.23925	6.75091	7.51872	2.13009	0.405706	0.118321	0.367793	34.5986	1.67922	129.579	343
AB129 CL3a ROI1 (Active)	PPWM	249.562	785.931	Nucleus	0.416999	0.0311183	0.0758254	0.1039	1.14935	0.0238761	0.0115606	1.65883	2.88906	0.535094	2.19218	0.62879	0.111925	0.0661451	0.243392	18.9902	0.52912	136.192	710
AB129 CL3a ROI1 (Active)	PPWM	52.3042	721.509	Nucleus	0.121448	0.045092	0.151849	0.213852	0.748383	0.0128427	0.0118694	0.613042	0.972199	0.274083	1.68113	0.360205	0.0441365	0.11108	0.223896	3.00371	0.38703	90.1892	337
AB129 CL3a ROI1 (Active)	PPWM	304.364	684.333	Nucleus	0.763926	0.0138624	0.274368	0.213081	2.27422	0.0315388	0.0463837	0.732074	1.31374	1.96245	3.51327	1.24883	0.110231	0.0437578	0.200256	30.373	0.980469	217.7	516
AB129 CL3a ROI1 (Active)	PPWM	130.829	359.476	Manual Endothelial Cell	1.10032	0.278695	0.137915	0.929049	4.32287	0.113829	21.2115	1.91571	4.22854	1.65846	12.4823	3.60762	0.63978	0.138561	0.2815	6.49688	1.29934	0	82
AB129 CL3a ROI1 (Active)	PPWM	373.754	358.623	Nucleus	0.349052	0.0794405	0.138683	0.436631	3.96746	0.0302341	6.20257	1.89006	3.59941	1.04217	5.23263	1.54525	0.33569	0.120115	8.19082	11.7826	0.745075	1.06686	252
AB129 CL3a ROI1 (Active)	PPWM	572.383	350.078	Nucleus	0.813219	0.0182103	0.939653	1.59422	8.35579	0.0483654	0.25468	2.12787	3.89056	6.04711	6.66942	2.55621	0.297184	0.101867	1.26921	25.7108	1.551	169.348	832
AB129 CL3a ROI1 (Active)	PPWM	160	68	Manual Negative	0.20376	0.0237313	0.0590051	0.0442908	0.419616	0.0129065	0.0182874	0.676434	1.15541	0.193463	1.51722	0.318364	0.0813605	0.0716922	0.969667	3.17501	0.405423	262.616	588
AB129 CL3a ROI1 (Active)	PPWM	46.8587	982.174	Nucleus	0.200328	0.0419946	0.0307518	0.0805924	0.568708	0.0177772	0.0147862	1.03351	1.90327	0.418375	2.18981	0.359036	0.0738207	0.0384964	2.6366	7.60537	0.332413	115.243	552
AB129 CL3a ROI1 (Active)	PPWM	27.4004	983.314	Nucleus	0.165919	0.0278101	0.037741	0.0534834	0.553182	0.0304143	0.0214356	1.24029	2.39988	0.296133	2.05331	0.373938	0.0811129	0.0444011	3.34855	6.63609	0.411721	124.504	753
AB129 CL3a ROI1 (Active)	PPWM	107.123	987.858	Nucleus	0.795872	0.0386064	0.537903	0.325515	11.221	0.0290801	0.0160994	1.97224	3.3642	1.52665	3.17857	0.992477	0.1138	0.0784088	2.12819	9.29427	0.76097	113.48	724
AB129 CL3a ROI1 (Active)	PPWM	83.1599	991.431	Nucleus	0.480231	0.0235076	0.145607	0.178518	1.22322	0.043297	0.030665	1.94415	3.34693	0.565213	1.80135	0.481543	0.118754	0.0624264	1.36944	9.26824	0.381264	116.562	394
AB129 CL3a ROI1 (Active)	PPWM	69.8229	957.823	Nucleus	0.0893681	0.0238437	0.273431	0.0944722	3.12778	0.0214288	0.0141372	0.618792	1.17194	1.3125	2.20908	0.627925	0.0449549	0.109238	1.04825	8.46081	0.344366	85.4022	576
AB129 CL3a ROI1 (Active)	PPWM	67	917	Nucleus	0.176981	0	0.510096	0.252346	7.1906	0.0384615	0	4.33769	8.94048	1.01192	2.36185	0.862635	0.0863462	0.505462	0.521596	5.62979	0.693692	47.2292	52
AB129 CL3a ROI1 (Active)	PPWM	100.252	889.566	Nucleus	0.281442	0.0467995	0.65536	0.94924	13.6869	0.0380048	0.0275857	2.25454	4.07194	2.82928	3.7994	1.39018	0.112401	0.0436884	0.900047	13.0941	0.824636	17.4091	828
AB129 CL3a ROI1 (Active)	PPWM	122.214	885.927	Nucleus	0.40611	0.0310291	0.412125	0.472186	12.5941	0.0268517	0.0170087	2.71262	4.74503	2.39242	3.32282	1.30631	0.112087	0.0541991	0.81259	21.4286	0.752346	26.8131	688
AB129 CL3a ROI1 (Active)	PPWM	121.648	904.877	Nucleus	0.312056	0.0368889	0.505802	0.164691	3.16525	0.0191296	0.0123457	3.62686	6.49594	1.47165	2.60504	0.909475	0.127617	0.0958519	0.1895	21.0812	0.935815	40.9916	162
AB129 CL3a ROI1 (Active)	PPWM	138.011	897.64	Nucleus	0.342282	0.0129497	0.137927	0.152707	1.87045	0.0182263	0.0104553	4.35258	7.59465	0.642754	2.90277	0.948908	0.100687	0.0516648	0.213168	15.2344	0.662003	45.461	358
AB129 CL3a ROI1 (Active)	PPWM	9.04383	815.172	Nucleus	0.723112	0.0318198	0.0855812	0.130123	1.28516	0.0274789	0.012388	1.49397	2.37461	1.25568	2.78461	0.917393	0.11661	0.0672873	1.31668	3.21117	0.475623	59.0572	616
AB129 CL3a ROI1 (Active)	PPWM	33.9515	869.921	Manual Negative	0.564009	0.0420993	0.0305327	0.0602077	1.02179	0.0288567	0.021333	1.43296	2.5555	0.535211	2.47766	0.662836	0.0972054	0.0480643	0.619965	3.15625	0.425822	44.0715	886
AB129 CL3a ROI1 (Active)	PPWM	48.0168	844.643	Nucleus	0.29356	0.0418177	0.256934	1.15464	1.89619	0.0208389	0.0538903	2.17869	3.71024	0.836571	2.20343	0.654127	0.0809381	0.0408044	1.43535	10.0021	0.422385	20.5972	1130
AB129 CL3a ROI1 (Active)	PPWM	22.8066	755.62	Nucleus	0.186143	0.0201016	0.0461082	0.123877	0.439167	0.0212689	0.00395738	1.15226	1.81525	0.221436	1.53369	0.353941	0.0772098	0.0708557	3.66793	8.80872	0.287293	76.3705	610
AB129 CL3a ROI1 (Active)	PPWM	59.5698	827.595	Nucleus	2.10532	0.214586	1.0517	0.432898	2.75735	0.260619	0.679786	4.60193	8.44006	1.5869	3.84146	1.81972	0.122098	0.102688	0.334984	10.0683	0.529221	7.95302	430
AB129 CL3a ROI1 (Active)	PPWM	72.5385	811.38	Nucleus	0.907197	0.164697	0.261062	0.29012	1.58137	0.160409	0.391154	5.24545	9.25667	0.612303	2.60117	0.913962	0.160399	0.0539231	0.291971	16.716	0.565971	3.29011	208
AB129 CL3a ROI1 (Active)	PPWM	59.5685	803.906	Nucleus	0.57655	0.0753538	0.0855734	0.0737706	0.989165	0.0800462	0.0949734	1.96376	3.54474	0.654547	2.34349	0.77854	0.112218	0.0899706	1.22554	3.53323	0.41887	17.7973	715
AB129 CL3a ROI1 (Active)	PPWM	47	778	Manual Negative	0.211921	0.032064	0.0204496	0.045095	0.439973	0.0315446	0.0282558	0.852748	1.46646	0.300157	1.76737	0.412287	0.0713217	0.0527558	3.26976	5.70274	0.378669	43.6323	516
AB129 CL3a ROI1 (Active)	PPWM	170.833	988.185	Nucleus	0.283269	0.0175057	0.608057	0.430395	5.01694	0.0368989	0.0219379	1.47979	2.67414	1.80606	4.07212	1.24933	0.144193	0.0301172	1.90601	18.7764	0.959161	136.738	435
AB129 CL3a ROI1 (Active)	PPWM	153.838	927.827	Nucleus	0.580498	0.0274116	0.246864	0.845922	3.24134	0.0408419	0.0147496	2.72647	5.17099	1.20897	4.2926	1.5091	0.206011	0.0684883	0.276203	46.4192	1.0622	78.7664	639
AB129 CL3a ROI1 (Active)	PPWM	151.817	907.291	Nucleus	0.368189	0.0302851	0.409986	0.482299	6.35132	0.0293885	0.0179632	3.16553	5.38092	1.82199	3.52967	1.01021	0.124257	0.067846	0.274945	27.1193	0.899352	61.4356	435
AB129 CL3a ROI1 (Active)	PPWM	127.797	922.303	Nucleus	0.530296	0.037997	0.144695	0.392454	2.52608	0.0255178	0.0238891	2.83906	4.91612	0.731055	3.28662	1.0275	0.138922	0.0760873	1.46603	31.4587	0.76275	58.4205	676
AB129 CL3a ROI1 (Active)	PPWM	188.688	906.994	Nucleus	0.333517	0.0144138	0.208459	0.12455	2.0559	0.0317367	0.00470219	1.35932	2.30745	0.933882	3.3258	1.08484	0.136268	0.0672116	0.399533	29.6007	0.921909	88.2326	638
AB129 CL3a ROI1 (Active)	PPWM	183.699	893.722	Nucleus	0.224584	0.0298215	0.323359	0.208199	0.995071	0.0187803	0.00484668	2.39254	4.11019	1.09831	2.98263	0.744114	0.140362	0.172039	2.00521	9.58333	0.491021	76.8173	437
AB129 CL3a ROI1 (Active)	PPWM	184.363	878.045	Nucleus	0.211384	0.0268535	0.238278	0.226786	0.847538	0.0232826	0.0157346	2.19661	3.84964	0.63354	2.21974	0.566706	0.0890217	0.0448192	1.76599	9.5158	0.444741	70.4085	874
AB129 CL3a ROI1 (Active)	PPWM	199.822	945.969	Nucleus	0.38111	0.0233676	0.655373	0.485664	5.02367	0.0407767	0.0174693	1.45801	2.67491	1.57314	3.77985	1.30103	0.157726	0.0781368	1.26479	32.2327	1.07683	122.331	797
AB129 CL3a ROI1 (Active)	PPWM	198.603	964.992	Nucleus	0.346878	0.0127599	0.290407	0.653101	5.13416	0.032741	0.0193499	1.34569	2.26672	1.31023	4.04604	1.23583	0.156427	0.0611475	0.353434	43.6388	1.18582	135.607	583
AB129 CL3a ROI1 (Active)	PPWM	248.946	973.253	Nucleus	0.124165	0	0.0902251	0.0612424	1.1596	0.021645	0.0147792	0.960489	1.5067	0.555641	1.96535	0.673234	0.0754286	0.0563636	0.099961	10.2861	0.36587	176.566	231
AB129 CL3a ROI1 (Active)	PPWM	232.857	914.988	Nucleus	0.260407	0.0304756	0.33177	0.371576	2.67085	0.0259632	0.0105324	1.64678	3.09056	0.826855	2.52629	0.845065	0.106489	0.0481551	1.71925	14.2321	0.707432	130.147	1251
AB129 CL3a ROI1 (Active)	PPWM	187.485	848.633	Nucleus	0.141884	0.0296803	0.0260043	0.0484378	0.299562	0.0149721	0.011588	0.676712	1.29594	0.197534	1.11961	0.267835	0.0687639	0.0279399	4.0782	6.24315	0.260706	64.6784	466
AB129 CL3a ROI1 (Active)	PPWM	144.108	775.659	Manual Negative	0.262368	0.0178798	0.0332038	0.483873	0.364434	0.0276934	0.00937456	1.10785	2.04833	0.284411	1.46028	0.377111	0.146111	0.0665871	0.401465	4.44395	0.327495	52.031	574
AB129 CL3a ROI1 (Active)	PPWM	123.645	777.614	Nucleus	0.338899	0.0367392	0.0285513	0.230634	0.461021	0.0242472	0.0330057	2.00207	3.5472	0.225526	1.72706	0.456936	0.0833383	0.0600205	1.11735	6.86623	0.339959	36.4426	878
AB129 CL3a ROI1 (Active)	PPWM	215.537	759.835	Nucleus	0.467986	0.0220766	0.0895467	0.0648652	0.843648	0.0122083	0.00612557	1.36352	2.50169	0.476247	2.8475	0.797006	0.106017	0.0752848	1.06997	21.0738	0.587518	119.378	653
AB129 CL3a ROI1 (Active)	PPWM	245.39	759.782	Nucleus	0.877752	0.0583271	0.0995424	0.411834	1.22864	0.0405114	0.0136584	2.39735	4.18464	0.983395	3.89414	1.14758	0.165905	0.0759151	0.277733	46.2232	0.936957	143.952	483
AB129 CL3a ROI1 (Active)	PPWM	232.875	776.204	Nucleus	0.634797	0.0289869	0.112893	0.216542	1.6118	0.0180131	0.0556296	2.44131	4.15958	1.60415	4.03546	1.12016	0.138826	0.0778083	0.717734	14.106	0.640394	124.952	459
AB129 CL3a ROI1 (Active)	PPWM	265.598	979.694	Nucleus	0.191803	0.0135978	0.0626399	0.0479676	1.86672	0.0257083	0.00666387	0.819468	1.44331	0.635981	1.59987	0.601121	0.0463337	0.0216915	0.0608607	5.86454	0.344525	193.489	833
AB129 CL3a ROI1 (Active)	PPWM	312	961.291	Nucleus	0.143608	0.00431034	0.102778	0.0675129	1.19824	0.00939224	0.0301153	1.36935	2.33962	0.661654	1.61426	0.417249	0.0374364	0.105489	0.0941746	9.61829	0.322647	221.58	928
AB129 CL3a ROI1 (Active)	PPWM	371	983	Manual Negative	0.0668724	0.021599	0.0722448	0.570927	0.508492	0.0249036	0.0203854	0.769003	1.32081	0.476391	1.54754	0.319133	0.0525859	0.0254089	0.0550833	4.54289	0.329477	283.812	384
AB129 CL3a ROI1 (Active)	PPWM	348.671	891.588	Nucleus	0.230614	0.0149921	0.216541	0.340803	1.78195	0.0302947	0.0105592	1.1344	1.88383	1.43239	2.38581	0.824407	0.154268	0.0280658	0.258347	11.9548	0.573326	230.797	760
AB129 CL3a ROI1 (Active)	PPWM	388.126	891.46	Nucleus	0.289389	0.0198327	0.27354	0.344805	2.01442	0.033361	0.0100629	0.854548	1.59686	1.70317	2.79107	0.845423	0.0901962	0.0354969	1.03667	19.3184	0.726236	263.474	795
AB129 CL3a ROI1 (Active)	PPWM	268.569	771.309	Nucleus	0.647618	0.0287598	0.105686	1.27944	2.68731	0.0570098	0.0149608	1.2292	2.08963	1.55695	5.17409	1.73059	0.216466	0.191461	0.222245	23.7845	1.06133	159.216	204
AB129 CL3a ROI1 (Active)	PPWM	274.035	755.237	Nucleus	0.699566	0.0455969	0.095	0.11349	1.8822	0.0246187	0.0219012	2.54519	4.42378	1.43786	3.57463	1.22422	0.201919	0.0927189	2.28788	38.735	0.978801	171.295	779
AB129 CL3a ROI1 (Active)	PPWM	296.604	741.521	Nucleus	0.397232	0.0169232	0.657788	0.160732	3.38988	0.0235037	0.0389646	1.71904	3.15317	2.97964	2.40852	0.89278	0.0904512	0.0159768	0.230787	19.2529	0.524537	197.562	820
AB129 CL3a ROI1 (Active)	PPWM	286.369	805.618	Nucleus	0.369289	0.0294049	0.178193	0.148353	2.26404	0.0228027	0.0262765	1.72934	2.88643	0.866811	2.19708	0.529163	0.0935982	0.0767986	1.82515	8.17047	0.42155	166.575	973
AB129 CL3a ROI1 (Active)	PPWM	295.819	784.864	Nucleus	0.280768	0.0404831	0.141756	0.364137	6.71893	0.0358824	0.0126881	1.13234	1.96691	0.690027	1.78468	0.393371	0.142601	0.0923725	2.66404	13.2113	0.316123	180.402	561
AB129 CL3a ROI1 (Active)	PPWM	343.029	844.658	Nucleus	0.607049	0.0435135	0.494998	0.536188	2.8707	0.0342054	0.0483091	1.80544	3.4108	2.5084	4.82827	1.83349	0.187088	0.0774917	1.13628	35.3162	1.07235	219.683	964
AB129 CL3a ROI1 (Active)	PPWM	341.236	873.217	Nucleus	0.40783	0.0180764	0.214406	0.184914	2.3533	0.0173399	0.00985222	0.883537	1.59833	1.20113	3.78751	1.11041	0.165973	0.0467685	0.13319	27.0258	0.79219	220.101	406
AB129 CL3a ROI1 (Active)	PPWM	336.592	820.914	Nucleus	0.307443	0.0180965	0.323521	0.300523	5.0047	0.0209056	0.0158766	2.0178	3.57223	2.2133	3.73665	1.25911	0.162703	0.401352	0.514334	36.1157	0.816174	214.219	964
AB129 CL3a ROI1 (Active)	PPWM	372.838	862.27	Nucleus	0.546965	0.0239149	0.609951	0.483233	5.51747	0.027617	0.482506	2.20298	3.81356	2.42416	4.62981	1.44544	0.204413	0.0516971	0.196409	25.7978	0.87015	247.852	799
AB129 CL3a ROI1 (Active)	PPWM	377.741	845.626	Manual Endothelial Cell	1.63436	0.115978	0.986785	4.05081	7.70974	0.0674556	5.1564	0.739081	1.49457	7.02199	10.5236	4.01313	0.770693	0.0875185	2.90684	30.4662	1.22068	246.121	270
AB129 CL3a ROI1 (Active)	PPWM	384.101	754.988	Nucleus	0.884268	0.0292612	0.30856	0.232577	4.09655	0.0506186	0.352625	0.732577	1.32992	2.07768	4.32599	1.6171	0.194601	0.0632818	0.226718	21.2707	1.00169	202.152	291
AB129 CL3a ROI1 (Active)	PPWM	439.549	968.765	Nucleus	0.11086	0.0238336	0.284939	0.196747	2.05387	0.0197265	0.0614848	0.911507	1.5921	1.50359	2.42599	0.721151	0.0666252	0.0169913	0.129373	5.31562	0.462243	282.294	691
AB129 CL3a ROI1 (Active)	PPWM	393.462	919.944	Nucleus	0.220163	0.0216306	0.567752	0.341454	5.06569	0.0314275	0.00963839	1.85095	3.34995	3.10201	3.25934	1.08529	0.102579	0.0320993	0.805079	19.6806	0.690713	277.308	896
AB129 CL3a ROI1 (Active)	PPWM	409.227	879.095	Nucleus	0.318079	0.0162401	0.414088	0.402242	6.19373	0.0405908	0.0435511	1.13835	1.91549	2.95747	4.18056	1.19167	0.172152	0.0539478	0.287397	38.7021	0.632912	246.098	479
AB129 CL3a ROI1 (Active)	PPWM	438.381	892.834	Nucleus	0.623622	0.0301831	0.639369	0.588904	16.93	0.0343547	0.0267849	2.45357	4.78627	4.38476	6.1832	2.53822	0.313	0.0811686	1.2949	30.1796	1.31141	236.277	344
AB129 CL3a ROI1 (Active)	PPWM	428.165	907.191	Nucleus	0.383085	0.0298046	0.704207	0.672957	9.04173	0.0515862	0.0163432	2.06824	3.93489	4.24665	5.93731	2.19057	0.230023	0.0907603	0.402069	32.3418	1.08231	253.685	609
AB129 CL3a ROI1 (Active)	PPWM	459.797	939.42	Nucleus	0.302761	0.0162169	0.419859	0.42712	3.38109	0.0303958	0.0118845	0.94797	1.68815	3.26098	3.57914	1.35564	0.1317	0.0278704	0.213492	18.454	0.774354	257.071	710
AB129 CL3a ROI1 (Active)	PPWM	492.623	989.829	Nucleus	0.314435	0.0442401	0.833527	0.538556	8.96598	0.0759962	0.0466257	0.749204	1.38817	4.89667	5.03473	1.83919	0.235966	0.0500284	0.287716	9.48525	1.24054	228.067	529
AB129 CL3a ROI1 (Active)	PPWM	499.346	938.529	Nucleus	0.805765	0.0254527	0.82973	0.694251	6.44449	0.0390527	0.387607	1.04143	1.74855	5.82595	6.38627	2.67946	0.284251	0.0678571	1.85636	15.6871	1.43919	228.237	455
AB129 CL3a ROI1 (Active)	PPWM	475.995	905.969	Nucleus	0.878987	0.024259	0.882435	0.768195	8.38069	0.0338577	0.0482866	1.61957	2.85807	6.48842	7.31467	2.87422	0.413242	0.126025	0.361488	33.6005	1.50724	221.067	471
AB129 CL3a ROI1 (Active)	PPWM	455.436	903.283	Nucleus	0.56437	0.020847	0.673902	1.08444	10.1275	0.0518174	0.021774	4.10202	7.32595	5.56442	6.31218	2.10439	0.241753	0.0842717	0.514938	26.8146	1.20574	232.164	438
AB129 CL3a ROI1 (Active)	PPWM	454.944	919.942	Nucleus	0.851886	0.0215868	1.04717	0.901958	7.46011	0.0410813	0.017378	1.82567	3.11701	5.99003	7.24364	2.99804	0.305062	0.0956484	0.359402	26.2615	1.61929	245.083	455
AB129 CL3a ROI1 (Active)	PPWM	448.474	883.722	Nucleus	1.52922	0.0243454	0.729464	0.730655	9.95264	0.0650979	0.115959	1.99952	3.2145	5.64918	8.3274	2.96134	0.608273	0.0835876	0.253742	30.9125	1.57207	222.798	194
AB129 CL3a ROI1 (Active)	PPWM	490.5	916.5	Nucleus	0.767927	0	1.56885	1.57285	7.73834	0.0243902	0	4.9572	8.72905	7.4472	8.22602	3.67473	0.391707	0	0.694561	24.4936	2.47139	221.063	41
AB129 CL3a ROI1 (Active)	PPWM	485.489	890.903	Nucleus	1.52822	0.0419317	0.609354	0.521869	6.8578	0.060972	0.0751874	1.17801	2.00499	4.87418	6.90675	2.4582	0.347588	0.172391	0.483648	61.544	1.75813	203.358	571
AB129 CL3a ROI1 (Active)	PPWM	505.656	876.094	Nucleus	0.790239	0.0482137	0.833274	0.596656	21.111	0.102628	0.0524594	3.53579	6.68533	5.79565	8.10105	2.68063	0.288594	0.119541	1.1173	29.7217	1.67073	179.321	468
AB129 CL3a ROI1 (Active)	PPWM	498.922	855.925	Nucleus	0.882525	0.0490997	0.420296	0.426236	6.73541	0.0471096	0.0396611	1.84779	3.16639	4.22629	7.42448	2.57552	0.560153	0.119412	0.239967	42.6588	1.67322	167.883	301
AB129 CL3a ROI1 (Active)	PPWM	426.409	875.841	Nucleus	0.794373	0.0418007	0.549982	0.410022	48.1259	0.0517319	0.0695725	1.41816	2.4875	3.47605	5.21264	1.92573	0.29971	0.07575	1.73988	38.8074	1.29828	231.691	276
AB129 CL3a ROI1 (Active)	PPWM	435.889	859.941	Nucleus	0.614538	0.0421478	0.660105	0.5825	6.50255	0.0382915	0.0441802	3.47333	6.382	3.50969	4.97512	1.85596	0.26534	0.0678097	0.340929	47.9948	1.1309	213.691	494
AB129 CL3a ROI1 (Active)	PPWM	419.797	837.248	Nucleus	0.572989	0.044601	0.531482	0.849589	10.2873	0.0393187	0.0287883	2.12688	3.78841	5.01325	4.92405	1.88254	0.272613	0.0637518	1.51525	43.5419	1.13514	210.581	822
AB129 CL3a ROI1 (Active)	PPWM	446.448	839.903	Nucleus	0.617173	0.0391383	0.753046	0.942801	10.5485	0.0401844	0.0390432	0.96315	1.85029	4.46405	6.29877	2.13339	0.309963	0.0369971	4.21729	25.4452	1.55799	192.097	347
AB129 CL3a ROI1 (Active)	PPWM	436.86	808.084	Nucleus	0.443246	0.0179608	0.610469	0.649581	5.57205	0.0406832	0.0151723	1.86944	3.44286	4.24551	4.41004	1.66002	0.26161	0.0826275	1.09456	42.3452	1.19265	179.405	969
AB129 CL3a ROI1 (Active)	PPWM	393.737	747.949	Nucleus	0.945409	0.0436679	0.12327	0.125	3.65815	0.0363212	0.555967	0.670792	1.32201	1.82778	4.49158	1.55688	0.110453	0.0828175	0.637821	13.115	0.944916	190.929	274
AB129 CL3a ROI1 (Active)	PPWM	478.104	864.249	Nucleus	1.03275	0.0509849	0.483402	0.476598	5.88049	0.0425378	0.0526375	2.57465	4.21435	3.86885	7.43172	2.64234	0.433798	0.108722	0.509202	42.3481	1.40774	188.228	331
AB129 CL3a ROI1 (Active)	PPWM	464.291	856.188	Nucleus	0.987165	0.0663141	1.25649	1.03839	7.80974	0.0929404	0.0813559	1.69254	2.84903	5.68099	7.88782	2.95865	0.499352	0.0902982	0.668338	42.6891	1.59075	191.822	503
AB129 CL3a ROI1 (Active)	PPWM	457.687	816.274	Nucleus	0.545165	0.0121902	0.750064	0.770981	4.89396	0.0338855	0.030037	2.18773	3.91558	4.2848	5.09111	1.89232	0.347382	0.072899	1.04509	40.4557	1.4721	167.938	594
AB129 CL3a ROI1 (Active)	PPWM	470.347	832.428	Nucleus	0.558529	0.026016	0.973516	0.991415	8.10612	0.0449936	0.0262764	1.19732	2.22687	4.91628	6.11808	2.3051	0.282521	0.0509457	0.438749	34.7011	1.61267	170.033	626
AB129 CL3a ROI1 (Active)	PPWM	499.562	832.649	Nucleus	0.787244	0.0261433	0.590077	0.495325	7.85398	0.055212	0.0150774	1.63798	2.8875	5.80599	7.05226	2.48444	0.479699	0.100994	2.2218	48.2218	1.82735	150.614	698
AB129 CL3a ROI1 (Active)	PPWM	507.459	810.666	Nucleus	0.596248	0.0533101	0.635923	0.47391	9.36196	0.0725903	0.0385832	1.75977	3.1769	6.06446	6.17308	1.76683	0.280132	0.0975135	0.679542	42.6894	1.2476	129.124	703
AB129 CL3a ROI1 (Active)	PPWM	484.41	788.455	Nucleus	0.620785	0.0351543	0.891138	0.750867	15.1689	0.0558165	0.0115266	0.963215	1.6737	6.80653	6.5127	2.23045	0.320944	0.0815452	3.19235	41.6264	1.80495	129.66	376
AB129 CL3a ROI1 (Active)	PPWM	498.512	789.288	Nucleus	0.374234	0.03955	0.746928	0.249681	32.5274	0.0607344	0.0312594	3.17407	5.48812	5.87176	4.80727	1.5282	0.266819	0.0622562	0.227603	31.0663	0.955422	119.613	320
AB129 CL3a ROI1 (Active)	PPWM	518.441	986.29	Nucleus	0.634045	0.0381887	0.901368	0.672944	10.6165	0.0477484	0.431995	1.55828	2.79776	4.83572	6.02515	2.24808	0.198843	0.0382988	0.289193	12.6973	1.42161	202.462	763
AB129 CL3a ROI1 (Active)	PPWM	513.034	953.882	Nucleus	0.385539	0.017847	0.331972	0.271886	3.37908	0.0231922	0.0778698	1.49944	2.41792	3.21625	3.2958	1.36702	0.134555	0.0307193	0.142039	7.49369	0.806638	211.959	791
AB129 CL3a ROI1 (Active)	PPWM	545.439	985.154	Nucleus	0.749349	0.0390754	0.453188	0.476898	8.85641	0.0422544	1.85985	1.82839	3.00692	3.46019	5.15308	1.90899	0.221951	0.0847719	0.586223	7.4353	1.00098	175.611	570
AB129 CL3a ROI1 (Active)	PPWM	562.428	991.21	Nucleus	0.456429	0.00744417	0.345608	0.30861	6.62059	0.0325509	0.0515658	1.32843	2.09967	3.0705	4.52418	1.74859	0.203777	0.0474392	0.167194	12.0866	1.0467	158.274	403
AB129 CL3a ROI1 (Active)	PPWM	566.696	961.153	Nucleus	0.56934	0.025486	0.591267	0.441089	6.66763	0.0344559	0.238796	1.22497	2.17455	4.87355	5.25422	2.09406	0.201003	0.0691732	0.435073	8.16194	1.29781	158.06	895
AB129 CL3a ROI1 (Active)	PPWM	529.679	935.102	Nucleus	0.80783	0.0419827	0.758003	1.47689	8.62186	0.0407579	0.0396138	1.10075	1.98074	6.36503	7.14696	3.1689	0.382481	0.125078	0.503873	8.27609	1.85229	200.524	347
AB129 CL3a ROI1 (Active)	PPWM	527.677	869.457	Nucleus	1.43732	0.0670718	0.873665	0.722081	13.6763	0.139249	0.130445	2.00361	3.74414	9.82367	10.1913	3.25646	0.452297	0.0990909	1.67144	16.2179	2.17575	161.496	209
AB129 CL3a ROI1 (Active)	PPWM	548	931.979	Nucleus	0.821513	0.0381469	1.09718	0.887964	10.4999	0.0720954	0.0824536	1.04189	1.8991	8.4355	8.54078	3.26848	0.41257	0.108691	1.43976	11.257	1.91377	184.253	388
AB129 CL3a ROI1 (Active)	PPWM	547.164	917.718	Nucleus	1.17351	0.035	0.585961	0.462505	6.32159	0.0563778	0.0392932	2.37214	4.08844	4.66709	8.45742	3.3289	0.427417	0.171124	0.957518	11.8101	1.96705	189.197	307
AB129 CL3a ROI1 (Active)	PPWM	554.577	911.795	Nucleus	1.15326	0.0609344	0.934268	0.52176	6.87945	0.0822623	0.0551694	2.03773	3.99197	5.51623	9.10893	3.08395	0.58218	0.127421	0.244514	16.183	2.07583	182.707	183
AB129 CL3a ROI1 (Active)	PPWM	537.04	857.696	Nucleus	1.01458	0.0954464	0.993625	0.736701	15.0448	0.143643	0.102469	2.78713	4.70953	6.89583	8.3351	2.77662	0.318491	0.084192	0.322317	21.1346	1.86171	146.569	224
AB129 CL3a ROI1 (Active)	PPWM	530.137	846.301	Nucleus	0.876848	0.0566082	0.628971	0.638977	9.08368	0.104275	0.0338363	2.21313	4.01478	6.59098	8.13926	2.67425	0.585959	0.0921462	0.313152	36.7238	1.79415	140.78	171
AB129 CL3a ROI1 (Active)	PPWM	516.721	849.688	Nucleus	0.864205	0.0646994	0.857167	0.829363	13.2145	0.0858497	0.0444322	3.14916	5.03932	7.28754	9.05102	3.23288	0.440468	0.121906	0.320238	20.3235	2.10915	151.629	479
AB129 CL3a ROI1 (Active)	PPWM	543.694	867.215	Nucleus	1.34864	0.269271	0.865458	0.716944	8.8522	0.339576	0.230639	2.90444	5.05715	6.54239	8.23434	2.90902	0.722625	0.110014	0.329035	15.1591	1.68585	151.743	144
AB129 CL3a ROI1 (Active)	PPWM	21.7473	730.07	Nucleus	0.259134	0.0381547	0.178927	0.587911	1.85737	0.0276261	0.0172326	1.51083	2.74238	0.490004	2.23538	0.708671	0.0845993	0.0579403	0.224999	4.13328	0.490687	96.9198	821
AB129 CL3a ROI1 (Active)	PPWM	47.1698	738.379	Nucleus	0.173847	0.0462024	0.307429	0.243429	3.83134	0.030241	0.00701465	2.41241	4.43938	0.680194	2.08285	0.871173	0.0908016	0.0612237	0.533648	9.66147	0.633866	77.0329	751
AB129 CL3a ROI1 (Active)	PPWM	97.2213	709.229	Nucleus	0.139554	0.0238944	0.0548743	0.0790109	0.486703	0.0231148	0.0161384	2.45892	4.07513	0.220914	1.63744	0.429368	0.0874882	0.0820674	2.52558	3.94383	0.381231	94.47	549
AB129 CL3a ROI1 (Active)	PPWM	81.8559	720.61	Nucleus	0.136308	0.0346356	0.0768277	0.0153616	0.298695	0.0328418	0.0161045	1.15017	1.99166	0.209028	1.47662	0.381059	0.062387	0.0501638	0.38239	4.22217	0.623042	83.3883	354
AB129 CL3a ROI1 (Active)	PPWM	101.044	732.884	Nucleus	0.1606	0.047635	0.0283997	0.104719	1.09154	0.0231925	0.0235816	1.71008	3.25721	0.249634	1.56286	0.439963	0.102233	0.0518409	4.27266	6.46137	0.323087	71.0226	748
AB129 CL3a ROI1 (Active)	PPWM	107.066	685.525	Nucleus	0.186522	0.0238462	0.0731705	0.0651318	0.517	0.0208594	0.0136292	2.53344	4.55918	0.178356	1.63	0.463272	0.0615967	0.310837	1.48188	3.07954	0.343971	118.676	1138
AB129 CL3a ROI1 (Active)	PPWM	84.3612	619.319	Nucleus	0.793553	0.0384424	0.473821	0.278501	5.60144	0.0664894	0.372875	1.13373	2.03054	2.07597	3.4149	1.19435	0.209579	0.05984	15.0313	5.62882	0.478169	181.262	425
AB129 CL3a ROI1 (Active)	PPWM	116.356	639.618	Manual Endothelial Cell	0.369806	0.0513715	0.0686068	0.252016	0.967946	0.0341665	1.7397	1.54853	2.54652	0.33185	2.95806	0.786339	0.134047	0.0566104	1.09087	4.76035	0.425648	164.67	829
AB129 CL3a ROI1 (Active)	PPWM	6.88542	611.685	Nucleus	0.210596	0.0229193	0.0197005	0.0237292	0.315039	0.00925	0.0078125	1.26366	2.39007	0.161427	1.37823	0.507076	0.0865052	0.0777578	2.68659	2.62976	0.433117	208.911	384
AB129 CL3a ROI1 (Active)	PPWM	62.8208	592.971	Nucleus	0.167096	0.0255738	0.56744	0.473199	4.05512	0.0294215	0.013726	2.08647	3.47162	0.690974	3.44462	1.29157	0.117171	0.0716557	1.44521	6.73608	0.677679	188.695	427
AB129 CL3a ROI1 (Active)	PPWM	42.8827	591.458	Nucleus	0.111909	0.0231099	0.477406	0.484	3.84902	0.0432114	0.0144757	1.56188	2.58114	0.585239	2.81501	0.955357	0.075241	0.0448266	0.233867	9.85538	0.631315	202.749	473
AB129 CL3a ROI1 (Active)	PPWM	52.7753	607.696	Nucleus	0.148811	0.0150538	0.434346	0.285665	2.45869	0.0208516	0.0351871	2.15049	3.52373	0.850555	2.17169	0.737903	0.0766194	0.0357247	0.487766	5.34992	0.464987	196.988	465
AB129 CL3a ROI1 (Active)	PPWM	8.83119	496.053	Nucleus	0.233045	0.0436318	0.154042	0.178412	1.66077	0.0392524	0.617291	1.50762	2.72053	0.278211	1.6672	0.407924	0.0977476	0.162051	2.47657	2.64955	0.339268	175.331	622
AB129 CL3a ROI1 (Active)	PPWM	29.1352	501.999	Nucleus	0.605913	0.0660367	0.0950551	0.617336	2.50093	0.036958	3.807	0.87505	1.3499	0.839144	5.87248	1.86729	0.514184	0.0910604	2.87514	4.55744	0.426037	167.41	381
AB129 CL3a ROI1 (Active)	PPWM	44.1771	536.177	Manual Negative	0.131752	0.0249896	0.073184	0.0450243	0.21341	0.00857986	0.00694444	0.741632	1.24876	0.203703	1.65738	0.392398	0.0769149	0.0616337	0.916016	2.65531	0.270403	175.609	576
AB129 CL3a ROI1 (Active)	PPWM	76.9917	587.682	Nucleus	0.262332	0.0356391	0.316956	0.202036	2.23355	0.0310271	0.0223534	0.966075	1.85445	0.720331	2.5408	0.76231	0.161435	0.0439128	1.62009	8.71514	0.600221	174.242	665
AB129 CL3a ROI1 (Active)	PPWM	114.548	564.548	Manual Negative	0.159024	0.0280563	0.106068	0.286854	0.381787	0.0175685	0.0150351	1.95884	3.15352	0.254625	1.35509	0.293462	0.0598693	0.0417333	9.32701	3.78635	0.259679	130.673	941
AB129 CL3a ROI1 (Active)	PPWM	105.669	513.216	Nucleus	0.206303	0.031275	0.309524	0.334916	4.32124	0.0346114	0.0179023	1.40682	2.49349	0.310598	2.27365	0.616785	0.117186	0.0613045	2.4066	14.8081	0.629213	110.534	880
AB129 CL3a ROI1 (Active)	PPWM	201.243	662.886	Nucleus	0.305914	0.0333506	0.209627	0.197794	1.2776	0.0157847	0.011324	2.50363	4.46549	0.498829	1.90932	0.592289	0.0881784	0.0526876	2.22978	20.1129	0.538545	169.917	1463
AB129 CL3a ROI1 (Active)	PPWM	178.205	631.815	Nucleus	0.130247	0.01464	0.299649	0.171782	2.45246	0.0134462	0.00521538	1.55327	2.59335	0.609552	1.62	0.512069	0.0665364	0.0401138	0.68931	5.9828	0.431532	155.292	975
AB129 CL3a ROI1 (Active)	PPWM	215.789	726.089	Nucleus	0.276022	0.0303687	0.396644	0.267644	10.4493	0.0385609	0.0154578	0.832681	1.63446	0.719678	3.12169	0.857852	0.0876141	0.0470641	0.347473	16.1844	0.658197	138.671	640
AB129 CL3a ROI1 (Active)	PPWM	237.497	741.202	Nucleus	0.588365	0.0280836	0.192807	0.120016	1.25671	0.0276974	0.0200159	2.34759	4.29835	0.81452	3.69368	1.06272	0.138849	0.0364582	0.41319	52.3238	1.06938	148	694
AB129 CL3a ROI1 (Active)	PPWM	204.005	625.882	Nucleus	0.171888	0.0168932	0.0421554	0.0498339	0.62841	0.0254757	0.0148399	1.36964	2.38929	0.349804	1.80753	0.413753	0.0821008	0.0256346	1.4555	10.2347	0.358327	145.13	843
AB129 CL3a ROI1 (Active)	PPWM	241.611	656.673	Nucleus	0.422534	0.0157285	0.422639	0.313237	3.23766	0.0325731	0.0143828	1.40116	2.4182	1.22599	3.36919	1.11071	0.160901	0.0508852	0.831812	44.2275	0.900144	176.194	862
AB129 CL3a ROI1 (Active)	PPWM	191.5	494.5	Nucleus	0.818171	0	0.13778	0.0764878	1.27888	0	0.0487805	4.25751	7.03512	0.351732	6.03927	2.191	0.554171	0.155585	3.89429	44.7137	1.96602	26.4733	41
AB129 CL3a ROI1 (Active)	PPWM	231.196	576.39	Nucleus	0.243709	0.048054	0.027191	0.0683455	0.464235	0.020468	0.0152458	4.09403	7.31401	0.2016	1.30221	0.314579	0.058277	0.052347	1.4797	5.70654	0.422338	95.8016	1314
AB129 CL3a ROI1 (Active)	PPWM	207.489	564.723	Nucleus	0.247296	0.0158688	0.052297	0.0760099	0.888675	0.0248899	0.0167203	1.98929	3.51588	0.253114	1.87582	0.490599	0.121277	0.1449	0.490257	4.42059	0.381524	84.0453	808
AB129 CL3a ROI1 (Active)	PPWM	224.621	600.056	Nucleus	0.169809	0.0295204	0.0378182	0.0523558	0.521986	0.0137257	0.0156912	2.31273	3.58275	0.216528	1.5318	0.324271	0.0555972	0.0472085	0.505608	5.86891	0.413897	118.722	638
AB129 CL3a ROI1 (Active)	PPWM	207.542	538.278	Nucleus	0.236745	0.032411	0.0985055	0.335323	1.98327	0.0234857	0.0154813	0.748952	1.35439	0.860349	2.74597	0.640431	0.116712	0.136727	0.388554	9.19958	0.516875	57.8153	455
AB129 CL3a ROI1 (Active)	PPWM	251.637	508.637	Nucleus	0.246601	0.0266742	0.0592358	0.0913633	0.601916	0.0350236	0.015164	1.40523	2.52044	0.28718	1.80932	0.504453	0.102452	0.0392069	0.859199	16.8887	0.433011	37.7893	933
AB129 CL3a ROI1 (Active)	PPWM	282.671	729.59	Nucleus	0.909841	0.0304234	0.113661	0.133306	3.12839	0.0307447	0.0377387	1.66239	3.24163	1.14299	4.23632	1.59767	0.332871	0.165396	1.0808	48.9047	0.816775	191.505	333
AB129 CL3a ROI1 (Active)	PPWM	273.287	718.369	Nucleus	0.801647	0.0187823	0.0604871	0.0552516	2.3065	0.0314016	0.0246145	2.5007	4.62924	0.763356	4.35325	1.45377	0.251197	0.0751113	0.427197	50.7767	0.882729	190.34	620
AB129 CL3a ROI1 (Active)	PPWM	282.414	678.556	Nucleus	0.794248	0.0210387	0.217916	0.12875	1.25073	0.0236838	0.0182844	1.96721	3.49129	1.04566	3.95246	1.33504	0.19954	0.0610704	1.29204	54.4599	1.15218	204.197	1009
AB129 CL3a ROI1 (Active)	PPWM	294.878	638.122	Nucleus	0.386313	0.0170318	0.084313	0.392262	1.09698	0.0235318	0.0125892	1.5076	2.63952	0.585715	2.39357	0.693203	0.14778	0.0715	0.154204	33.651	0.672452	171.898	818
AB129 CL3a ROI1 (Active)	PPWM	342.905	718.273	Nucleus	0.138132	0.012336	0.137396	0.097704	1.52024	0.0307133	0.019396	0.860385	1.38097	0.642111	1.9252	0.505867	0.082824	0.0443613	0.113387	10.0071	0.393627	234.125	750
AB129 CL3a ROI1 (Active)	PPWM	330.731	676.693	Nucleus	0.487313	0.0191995	0.398795	0.216548	2.00709	0.0298199	0.0268756	1.70662	3.16894	0.741078	2.53984	0.887699	0.160508	0.0514883	1.27622	27.8995	0.70504	222.325	772
AB129 CL3a ROI1 (Active)	PPWM	256.199	608.324	Nucleus	0.224874	0.0130457	0.134676	0.131715	1.49623	0.0236551	0.0155843	3.5519	6.22261	0.36155	2.47626	0.892948	0.102309	0.0955181	1.41999	11.5031	0.60086	131.304	635
AB129 CL3a ROI1 (Active)	PPWM	262.685	623.995	Nucleus	0.307185	0.0338887	0.258315	0.243409	5.35558	0.0306199	0.0119894	1.5568	2.7297	0.776152	2.7743	0.807861	0.0863444	0.154113	5.03866	25.8543	0.703997	147.943	755
AB129 CL3a ROI1 (Active)	PPWM	263.531	591.816	Nucleus	0.159899	0.0239339	0.0882657	0.13051	0.729619	0.0264025	0.0130845	1.72965	3.24237	0.374432	2.238	0.555917	0.0614117	0.141501	1.18995	8.96706	0.430161	117.3	651
AB129 CL3a ROI1 (Active)	PPWM	307.796	591.824	Nucleus	0.447977	0.0310495	0.114513	0.425584	1.40376	0.0260863	0.0191938	2.07459	3.78822	0.718588	3.47266	1.18036	0.208086	0.0542673	1.96754	46.6343	0.980945	137.922	707
AB129 CL3a ROI1 (Active)	PPWM	293.101	575.11	Nucleus	0.272774	0.0294741	0.0689278	0.0638243	0.781891	0.0111771	0.0133147	1.32228	2.49671	0.356104	1.93769	0.548392	0.116775	0.0587316	0.508165	15.7106	0.567474	115.907	734
AB129 CL3a ROI1 (Active)	PPWM	343.5	587.5	Nucleus	0.399154	0.0189024	0.0668286	0.075026	1.08947	0.0252234	0.0150954	0.874397	1.47201	0.608015	2.85442	0.861024	0.219085	0.0583297	0.635416	63.6294	1.02702	156.429	461
AB129 CL3a ROI1 (Active)	PPWM	334.078	557.023	Nucleus	0.36861	0.0741724	0.380033	0.279857	2.10803	0.0291552	0.0195225	1.87209	3.38768	0.910718	3.10413	1.03001	0.107329	0.0595199	3.35228	30.0647	0.880653	128.839	754
AB129 CL3a ROI1 (Active)	PPWM	324.58	537.451	Nucleus	0.425438	0.152318	0.193915	0.10115	1.19978	0.0639681	0.0206613	2.38692	4.2286	0.526914	2.68518	0.887134	0.137287	0.0604773	1.77843	33.71	0.789004	109.492	815
AB129 CL3a ROI1 (Active)	PPWM	380	588	Nucleus	1.1135	0.0452115	0.129654	0.0384615	4.87477	0.0576923	0.0982692	3.7085	6.32167	1.63717	6.16473	2.52448	0.228981	0.0911538	0.178519	29.127	2.16904	183.757	52
AB129 CL3a ROI1 (Active)	PPWM	376	549	Nucleus	0.593355	0.0410045	0.312882	1.21554	10.1576	0.0521116	0.0207321	1.29247	2.10947	2.40076	4.80358	1.80569	0.29254	0.107056	1.38555	54.7289	1.28325	159.143	448
AB129 CL3a ROI1 (Active)	PPWM	434.796	741.254	Nucleus	0.462576	0.0284871	0.866096	0.915499	7.11528	0.0505518	0.0202588	1.2865	2.28044	5.82271	5.95637	2.46993	0.31612	0.0710329	1.02158	56.8495	1.57751	149.782	850
AB129 CL3a ROI1 (Active)	PPWM	402.713	588.063	Nucleus	0.327703	0.0257208	0.130327	0.20514	1.66071	0.0255469	0.0107025	1.89551	3.30642	1.06233	2.8545	1.09422	0.127378	0.080746	1.66908	49.0386	0.923881	197.533	437
AB129 CL3a ROI1 (Active)	PPWM	394.5	558.5	Nucleus	0.484463	0.0243902	1.41922	0.814805	11.5812	0.139415	0.139073	4.81032	7.77232	4.59639	6.42966	2.68671	0.154732	0.0243902	0.387317	52.379	1.07702	179.835	41
AB129 CL3a ROI1 (Active)	PPWM	420	533.747	Nucleus	0.571929	0.027903	0.218993	0.152584	2.89446	0.0311743	0.0105806	0.916515	1.72456	1.5205	3.56868	1.18287	0.219444	0.0489227	3.56587	51.2708	1.26218	172.482	608
AB129 CL3a ROI1 (Active)	PPWM	445.584	500.995	Nucleus	0.375817	0.034718	0.489248	0.444121	3.7072	0.0302712	0.0187479	1.91339	3.31288	2.42627	3.70208	1.27158	0.192189	0.122512	1.75703	40.9229	0.87279	148.687	1202
AB129 CL3a ROI1 (Active)	PPWM	55.8141	467.316	Nucleus	0.304378	0.0577265	0.0660598	0.0668141	0.257483	0.017859	0.0109359	2.12554	4.05959	0.282226	1.28721	0.403188	0.0761303	0.0534957	4.64974	3.68162	0.457444	123.74	468
AB129 CL3a ROI1 (Active)	PPWM	63.7806	444.835	Nucleus	0.485055	0.050875	0.369818	0.278645	1.56202	0.0338469	0.0231607	1.98197	3.34135	0.94804	2.09459	0.616949	0.0729311	0.0600651	1.81865	7.79751	0.434909	101.005	784
AB129 CL3a ROI1 (Active)	PPWM	45.4486	428.659	Nucleus	0.372535	0.0398021	0.197822	0.116245	1.13039	0.0195604	0.00943958	2.42476	4.21686	0.466941	3.2642	0.904505	0.116792	0.169689	1.0091	11.2031	0.731427	102.017	662
AB129 CL3a ROI1 (Active)	PPWM	31.451	463.203	Nucleus	0.335787	0.0275083	0.0315129	0.128252	0.277822	0.0252874	0.0265092	2.99713	5.11608	0.202304	1.39254	0.359633	0.108004	0.0381275	0.946569	8.4339	0.377719	136.125	1082
AB129 CL3a ROI1 (Active)	PPWM	33.7132	442.718	Nucleus	0.38531	0.0941421	0.0797157	0.142492	1.26364	0.0506853	0.0251015	1.77982	2.83917	0.571523	3.87464	0.93034	0.173051	0.0620914	0.451147	18.7066	0.589721	119.971	197
AB129 CL3a ROI1 (Active)	PPWM	24.0657	386.883	Nucleus	0.279552	0.0532117	0.0343587	0.0814592	0.339181	0.0276844	0.021619	4.98229	8.83461	0.196515	1.49113	0.463401	0.115287	0.0587653	0.495702	3.11408	0.415552	102.677	1483
AB129 CL3a ROI1 (Active)	PPWM	7.88462	372.465	Nucleus	0.2397	0.0602154	0.0776731	0.0679615	0.210638	0.00384615	0.00865	3.05096	5.33537	0.170808	0.919362	0.406869	0.0579462	0.0217577	0.571923	5.5043	0.404531	115.331	260
AB129 CL3a ROI1 (Active)	PPWM	20.0556	353.236	Nucleus	0.236644	0.0279962	0.0134866	0.0940077	1.01963	0.0419425	0.102195	2.64499	4.97307	0.146429	3.86703	1.59848	0.342828	0.102847	1.71778	11.5645	0.669042	102.87	261
AB129 CL3a ROI1 (Active)	PPWM	46.733	373.613	Nucleus	0.306351	0.0638869	0.0158371	0.783283	0.210604	0.022138	0.0406222	2.32524	4.00979	0.15826	0.918787	0.255869	0.0738054	0.0531222	3.75661	3.0634	0.299998	77.4991	442
AB129 CL3a ROI1 (Active)	PPWM	59.8041	390.08	Nucleus	0.494165	0.0272819	0.0238655	0.561602	0.737986	0.0231579	0.455654	1.50018	2.61335	0.433571	2.92647	0.91594	0.154198	0.0522386	1.07136	4.08368	0.365098	69.7136	855
AB129 CL3a ROI1 (Active)	PPWM	107.171	438.881	Nucleus	0.523999	0.0474838	0.0501241	0.703233	1.19675	0.0246333	0.0360508	2.58286	4.67137	0.356323	3.1609	0.943571	0.184856	0.0685994	0.800116	5.95495	0.497587	75.4711	709
AB129 CL3a ROI1 (Active)	PPWM	103.057	418.267	Nucleus	0.289385	0.0249562	0.0273713	0.053331	0.449746	0.0213363	0.02662	2.54233	4.60573	0.265587	1.71346	0.51572	0.0765342	0.237524	0.595019	3.41311	0.316466	57.5632	571
AB129 CL3a ROI1 (Active)	PPWM	84.5566	414.534	Nucleus	0.329556	0.0436278	0.0846346	0.5133	0.413081	0.0350223	0.0398816	1.05977	1.86473	0.305592	1.94612	0.56048	0.23189	0.139978	1.61677	8.26652	0.439504	64.3155	583
AB129 CL3a ROI1 (Active)	PPWM	8.32166	350.162	Nucleus	0.390424	0.0598025	0.0440478	0.561312	0.244417	0.0196306	0.0176178	0.825831	1.29679	0.230869	1.51775	0.544771	0.121586	0.0566592	3.00347	8.10342	0.366949	114.738	314
AB129 CL3a ROI1 (Active)	PPWM	26.2786	289	Nucleus	0.288323	0.0351224	0.0416172	0.078694	0.287316	0.0184453	0.0128633	0.923345	1.64468	0.273428	1.95926	0.422513	0.108552	0.0378307	0.260819	8.54279	0.324784	115.31	768
AB129 CL3a ROI1 (Active)	PPWM	65.4335	315.83	Nucleus	0.191401	0.030306	0.362007	0.424754	1.09502	0.036102	0.0189157	0.893295	1.48494	0.671448	3.42114	0.7632	0.122217	0.0486829	0.61055	5.92998	0.490259	67.885	451
AB129 CL3a ROI1 (Active)	PPWM	70.276	293.479	Nucleus	0.207706	0.0348858	0.0863042	0.0687804	0.250116	0.0191098	0.012862	1.08946	1.98667	0.241172	1.98008	0.355654	0.107355	0.0903769	0.98982	5.32128	0.269276	77.8627	674
AB129 CL3a ROI1 (Active)	PPWM	75.0835	267.811	Nucleus	0.326355	0.0264423	0.300741	2.6004	0.990979	0.0249595	0.023586	1.51553	2.75922	0.531585	2.74658	0.811029	0.180023	0.0405872	2.33568	12.6142	0.584541	92.2976	814
AB129 CL3a ROI1 (Active)	PPWM	87.82	242.86	Nucleus	0.399243	0.0548607	0.245713	0.311288	1.73702	0.0223959	0.0157241	1.72252	2.82346	0.611938	2.68968	0.667248	0.136988	0.394168	2.0205	10.8653	0.558994	105.011	725
AB129 CL3a ROI1 (Active)	PPWM	107.445	257.032	Nucleus	0.247249	0.0351921	0.441637	0.28009	7.30421	0.026527	0.00851261	2.09607	3.82051	1.01032	3.15684	1.08374	0.150424	0.263714	3.07772	9.77281	0.892906	83.3515	833
AB129 CL3a ROI1 (Active)	PPWM	152.054	489.311	Nucleus	0.199205	0.037828	0.0463394	0.119164	0.466543	0.0101766	0.0116225	1.51029	2.67986	0.25542	1.59133	0.47274	0.0777047	0.0586225	1.9782	8.86073	0.396775	58.5145	657
AB129 CL3a ROI1 (Active)	PPWM	155.604	467.982	Nucleus	0.377111	0.0399978	0.629687	0.663532	5.27099	0.0267037	0.0141909	3.28213	5.84572	1.00395	3.6563	1.29795	0.156679	0.356536	2.23213	19.6797	0.840277	48.1324	901
AB129 CL3a ROI1 (Active)	PPWM	176.987	460.685	Nucleus	0.562583	0.0323785	1.21885	0.942349	10.2959	0.0495889	0.025347	2.29977	4.16448	2.00763	5.52363	2.02464	0.293163	0.248394	1.76459	38.9947	1.20334	26.4875	827
AB129 CL3a ROI1 (Active)	PPWM	129.813	445.402	Nucleus	0.418905	0.0468815	0.0950756	0.140978	0.831213	0.0213807	0.0115748	2.33939	4.40609	0.410418	2.67761	0.802625	0.108507	0.0848296	0.812018	20.4184	0.682326	71.1776	675
AB129 CL3a ROI1 (Active)	PPWM	133.59	419.936	Nucleus	0.242259	0.0352677	0.0359627	0.0537079	0.418385	0.0198417	0.0110219	1.46736	2.46311	0.231557	2.25483	0.49203	0.0759163	0.0381338	1.41148	5.43055	0.403505	53.4035	777
AB129 CL3a ROI1 (Active)	PPWM	170.644	402.735	Nucleus	0.420098	0.0415729	0.0676621	0.0504497	0.615529	0.0165402	0.00802261	1.15282	2.00632	0.352825	2.30756	0.809373	0.136307	0.0638166	2.1293	27.292	0.781814	45.7381	796
AB129 CL3a ROI1 (Active)	PPWM	196	444	Nucleus	0.730308	0.319942	0.0576923	1.11421	2.94913	0.312442	0.503019	5.72885	10.0129	2.21929	4.83817	1.67077	0.948019	0.601	30.745	76.9673	1.70729	8.12304	52
AB129 CL3a ROI1 (Active)	PPWM	196.572	410.57	Nucleus	0.304183	0.0223791	0.542187	0.402606	4.53898	0.0180022	0.021793	1.10967	1.78344	1.91208	3.95242	1.51844	0.208353	0.0860937	0.628658	30.0299	0.716902	32.9104	459
AB129 CL3a ROI1 (Active)	PPWM	189.508	382.722	Nucleus	0.563936	0.030623	0.207628	0.178492	1.19517	0.0323481	0.0217299	3.19382	5.57837	0.621897	3.2018	1.18878	0.272595	0.0589568	2.47727	54.4406	1.10446	44.5376	833
AB129 CL3a ROI1 (Active)	PPWM	202.313	367.341	Nucleus	0.689197	0.0326414	0.101297	0.111071	1.34968	0.0105977	0.0168863	2.55214	4.53586	0.655327	3.18297	1.11484	0.21134	0.0795015	2.74829	48.3676	1.11572	49.4704	686
AB129 CL3a ROI1 (Active)	PPWM	229.509	375.859	Nucleus	0.658623	0.0523696	0.04073	0.0929135	1.38128	0.0416461	0.0164495	1.86671	3.35844	0.761644	3.72539	1.26942	0.247625	0.0989817	3.91634	58.6389	1.16396	61.8019	763
AB129 CL3a ROI1 (Active)	PPWM	151.558	344.46	Manual Endothelial Cell	0.881529	0.154504	0.317712	0.631157	4.32567	0.0405438	15.2684	6.25855	11.0144	1.43524	8.34159	3.03547	0.730591	0.116945	0.769887	24.1369	1.32274	0.332936	274
AB129 CL3a ROI1 (Active)	PPWM	146.266	364.579	Manual Endothelial Cell	0.917605	0.0532425	0.124146	0.657854	3.1309	0.0369313	1.89536	2.01341	3.7117	0.828506	4.79318	1.5257	0.24623	0.0760365	1.3281	14.9563	0.724373	6.79477	466
AB129 CL3a ROI1 (Active)	PPWM	150.164	298.45	Nucleus	0.499181	0.015245	0.0562025	0.17135	0.877261	0.0207925	0.0393925	1.27374	2.18093	0.436421	2.52705	0.927314	0.163071	0.057675	1.61529	34.6963	0.693013	32.3909	800
AB129 CL3a ROI1 (Active)	PPWM	169.227	358.483	Nucleus	0.420405	0.0398787	0.495783	0.346879	8.19157	0.0278472	0.0361842	3.03422	5.17799	1.00349	3.65489	1.21059	0.140218	0.201756	3.02258	29.1874	0.757803	18.4317	923
AB129 CL3a ROI1 (Active)	PPWM	188.855	317.385	Nucleus	0.938529	0.0357663	0.17903	0.0947848	1.82889	0.0226359	0.0444533	1.85162	3.17358	1.20894	3.49884	1.22637	0.204742	0.0603152	2.37788	59.2612	1.15635	35.8272	920
AB129 CL3a ROI1 (Active)	PPWM	187.853	284.493	Nucleus	0.453608	0.0239372	0.294257	0.223732	4.48145	0.0219539	0.0184483	1.55337	2.74685	0.956109	3.39184	1.06268	0.201564	0.125247	0.754806	39.5034	0.943321	56.8981	716
AB129 CL3a ROI1 (Active)	PPWM	187.432	261.463	Nucleus	0.542408	0.0567648	0.136196	1.00066	1.884	0.0181086	0.01622	3.04221	5.13131	0.541556	3.16461	0.982315	0.172292	0.18399	0.456423	34.1318	0.811037	76.7845	1050
AB129 CL3a ROI1 (Active)	PPWM	218	345	Nucleus	0.549177	0.0217208	0.0160625	0.186413	1.40881	0.0170146	0.0177	1.09013	1.98036	0.900369	3.90221	1.31665	0.170406	0.0656229	0.53401	42.0054	1.02258	60.16	480
AB129 CL3a ROI1 (Active)	PPWM	253.112	458.215	Nucleus	0.6479	0.0249928	0.291711	0.315746	2.09445	0.0361531	0.0456986	1.15836	1.77151	1.12387	3.5732	1.32806	0.227017	0.463696	3.42413	37.2077	0.939653	17.176	418
AB129 CL3a ROI1 (Active)	PPWM	272.132	460.932	Nucleus	0.337913	0.0188935	0.10243	0.390747	1.98817	0.0266805	0.0292007	1.73102	3.23875	0.772342	2.39395	0.665661	0.151209	0.399786	1.21784	19.7861	0.637789	35.2695	892
AB129 CL3a ROI1 (Active)	PPWM	335.833	453.354	Nucleus	0.476551	0.0276939	0.896013	0.760768	5.32239	0.017877	0.00952962	2.29471	4.16292	1.9947	4.61138	1.59747	0.187442	0.257509	1.34094	19.8335	0.987372	89.5372	1114
AB129 CL3a ROI1 (Active)	PPWM	338.502	479.818	Nucleus	0.517365	0.0433312	0.702517	0.650256	7.03174	0.0346848	0.0094512	2.42161	4.40664	1.43825	4.73829	1.62001	0.204003	0.116067	0.830034	47.186	1.30321	101.348	625
AB129 CL3a ROI1 (Active)	PPWM	360.705	460.875	Nucleus	0.772719	0.0486157	0.385184	1.1202	3.96271	0.0419732	0.0220746	2.77823	4.94988	1.58256	4.6197	1.37214	0.270421	0.120168	6.25323	55.8581	1.11367	98.2698	523
AB129 CL3a ROI1 (Active)	PPWM	371.147	481.486	Nucleus	0.650479	0.21632	0.350099	0.155223	2.90904	0.0486484	0.0254674	1.61137	2.86926	1.42896	3.82086	1.22488	0.272466	0.0871953	1.3712	68.0312	1.11333	117.688	768
AB129 CL3a ROI1 (Active)	PPWM	343.729	415.317	Nucleus	0.297496	0.0248268	0.418447	0.344264	2.69094	0.0300952	0.0121385	1.73931	3.0817	0.665781	2.63654	0.917252	0.149146	0.0661342	0.338118	32.4059	0.777008	59.8601	924
AB129 CL3a ROI1 (Active)	PPWM	341.137	362.75	Nucleus	0.443084	0.0217741	0.143815	0.151035	3.04815	0.025597	0.016849	1.55703	2.92747	0.825077	3.20516	1.15941	0.194984	0.0771805	0.437338	45.7719	0.973724	30.4213	881
AB129 CL3a ROI1 (Active)	PPWM	360.922	358.978	Nucleus	0.400847	0.0420296	0.328484	0.184288	1.12534	0.0322957	0.0944274	0.743374	1.43041	0.803551	2.60606	0.68397	0.121922	0.0360995	1.97798	20.251	0.546968	10.8175	372
AB129 CL3a ROI1 (Active)	PPWM	301.678	310.48	Nucleus	0.553429	0.0246418	0.168517	0.135304	1.51885	0.0306911	0.0201959	1.9774	3.6936	1.01957	3.71213	1.32507	0.237129	0.0625349	1.23929	53.8221	1.12873	79.3511	832
AB129 CL3a ROI1 (Active)	PPWM	315.768	266.063	Nucleus	0.676028	0.0201127	0.252479	0.224789	1.98563	0.028169	0.0140845	1.53313	2.58232	0.951873	5.41093	2.06637	0.233732	0.165127	0.305282	41.7245	0.998845	93.5333	71
AB129 CL3a ROI1 (Active)	PPWM	304.293	259.953	Nucleus	0.550466	0.0229753	0.0846333	0.0872016	2.19148	0.0298583	0.0323745	1.43139	2.40705	1.2167	2.42205	0.835568	0.124912	0.048316	0.910306	24.2061	0.641479	106.025	769
AB129 CL3a ROI1 (Active)	PPWM	314.467	278.242	Nucleus	0.509583	0.0459669	0.127795	0.120855	2.51892	0.0215393	0.0136983	2.84521	4.54161	0.838645	3.84189	1.30911	0.230773	0.107157	0.613186	40.0886	0.932244	86.0585	484
AB129 CL3a ROI1 (Active)	PPWM	334.287	274.701	Nucleus	0.608117	0.0464289	0.371947	0.304018	2.71011	0.0307563	0.0202005	1.52809	2.48144	1.32484	4.42577	1.72406	0.199439	0.0779467	2.16228	56.0885	1.58938	74.4622	394
AB129 CL3a ROI1 (Active)	PPWM	326.083	292.712	Nucleus	0.727488	0.0478102	0.0994923	0.683907	1.43397	0.0284989	0.0183974	3.59366	6.60015	0.843735	2.84944	1.00618	0.217022	0.0962494	5.68358	52.982	1.01375	67.7507	453
AB129 CL3a ROI1 (Active)	PPWM	338.46	298.843	Nucleus	0.426716	0.0443881	0.542353	0.422318	3.29299	0.0242886	0.0252289	1.9697	3.26774	1.3141	3.18667	0.98792	0.175647	0.177174	0.462358	55.7403	0.999995	54.3876	201
AB129 CL3a ROI1 (Active)	PPWM	345.699	311.675	Nucleus	0.297033	0.0365156	0.0790311	0.0706471	1.21504	0.0393927	0.0107318	2.27012	3.91233	0.542708	3.19486	0.97137	0.19327	0.0502682	1.32628	19.8387	0.747536	41.0159	578
AB129 CL3a ROI1 (Active)	PPWM	325.967	314.511	Nucleus	0.42061	0.027772	0.214341	0.175011	1.72252	0.0219973	0.0254533	1.01657	1.96769	0.975555	3.5279	1.11263	0.155918	0.097261	0.354706	46.8032	0.832052	55.3329	364
AB129 CL3a ROI1 (Active)	PPWM	357.448	328.81	Nucleus	0.249938	0.0197585	0.12728	0.138439	1.27705	0.0236874	0.0394326	1.8067	3.08988	0.815914	2.65675	0.813234	0.142852	0.0948607	1.81852	10.5715	0.550538	21.839	675
AB129 CL3a ROI1 (Active)	PPWM	378.586	325.798	Nucleus	0.376683	0.0647052	0.259507	0.575213	4.5788	0.052813	0.770805	1.50001	2.59754	1.79208	4.485	1.59136	0.201015	0.145474	185.895	14.8337	0.846571	9.32633	909
AB129 CL3a ROI1 (Active)	PPWM	360.5	290.5	Nucleus	0.912073	0.0243902	0.566512	0.0243902	0.985927	0.0512439	0.0580732	3.67473	7.65159	0.93539	2.42449	0.76278	0.23	0.0731707	8.89266	54.3435	1.599	45.8344	41
AB129 CL3a ROI1 (Active)	PPWM	440.065	453.452	Nucleus	0.36681	0.0161807	0.264651	0.31991	2.71821	0.0395594	0.0119882	1.86213	3.11828	1.41419	3.05597	0.891462	0.157415	0.106839	1.03799	28.8213	0.835116	103.652	935
AB129 CL3a ROI1 (Active)	PPWM	387.814	406.437	Nucleus	0.381658	0.0406248	0.19714	0.213027	1.74956	0.0235602	0.0119651	2.08995	3.83016	1.07294	2.79315	0.821613	0.193576	0.0629172	1.38489	42.24	0.797525	42.7586	773
AB129 CL3a ROI1 (Active)	PPWM	422.26	410.974	Nucleus	0.400825	0.0537979	0.470424	2.12443	3.54789	0.035415	0.0114284	1.17599	1.95194	1.88953	4.35672	1.44583	0.24621	0.10093	0.635945	51.1167	1.21455	58.1887	747
AB129 CL3a ROI1 (Active)	PPWM	450.604	414.952	Nucleus	0.55498	0.028288	0.34816	0.612316	2.53978	0.0281123	0.0234491	1.14569	1.97711	2.14729	4.04059	1.35165	0.195206	0.0716975	1.06987	62.8656	1.20594	79.3541	757
AB129 CL3a ROI1 (Active)	PPWM	433.381	389.08	Nucleus	0.524867	0.0273035	0.894631	0.91536	11.2329	0.0362304	0.219404	0.916591	1.55438	2.63916	5.19264	2.15204	0.216688	0.0714526	1.72506	36.3538	1.30932	49.3877	369
AB129 CL3a ROI1 (Active)	PPWM	474.545	468.429	Nucleus	0.445893	0.014807	0.647292	0.595312	8.03286	0.041064	0.0188244	1.17372	1.97734	2.64237	3.85759	1.69241	0.158114	0.0436977	1.05455	41.8236	0.824701	135.204	860
AB129 CL3a ROI1 (Active)	PPWM	455.955	433.126	Nucleus	0.420434	0.0118263	0.553276	0.499868	3.75588	0.0306921	0.00941579	1.23076	2.16434	2.45526	3.72979	1.37096	0.201634	0.0468132	1.33574	55.7198	1.1251	96.0136	380
AB129 CL3a ROI1 (Active)	PPWM	497	442	Nucleus	0.546646	0.0102708	0.756039	0.766714	5.65793	0.0399375	0	0.848419	1.5348	4.2122	4.35359	1.97451	0.189943	0.0699844	2.17763	50.7522	1.44088	131.853	384
AB129 CL3a ROI1 (Active)	PPWM	470.748	377.777	Nucleus	0.785769	0.023658	0.6121	0.60447	3.13316	0.0214381	0.0276617	1.35294	2.59393	3.48347	5.59875	2.07204	0.330664	0.066793	1.12336	61.0552	1.5048	76.2271	541
AB129 CL3a ROI1 (Active)	PPWM	484.88	367.594	Nucleus	0.400205	0.216994	0.827345	1.26521	4.43738	0.145441	0.0157741	1.75345	3.13653	2.57395	5.05646	2.10177	0.273094	0.109493	0.33439	41.4015	1.42648	85.3458	487
AB129 CL3a ROI1 (Active)	PPWM	510.007	414.981	Nucleus	0.463594	0.0106566	0.717014	0.653137	6.47452	0.0383522	0.0170868	0.869063	1.70518	4.24306	5.4753	2.05981	0.319291	0.0555673	0.434	62.4202	1.52216	128.418	795
AB129 CL3a ROI1 (Active)	PPWM	492.708	391.473	Nucleus	0.690376	0.0449439	0.722647	0.728349	6.17908	0.0650868	0.0321157	0.88325	1.6798	4.64412	6.64788	2.49231	0.401439	0.140362	1.33656	67.5813	1.69742	102.072	553
AB129 CL3a ROI1 (Active)	PPWM	394.573	315.941	Nucleus	0.240614	0.0837428	0.136766	0.27799	1.53135	0.103144	0.0874541	0.926829	1.44271	0.821903	1.91954	0.469412	0.128969	0.0853806	261.258	20.1208	0.589352	13.7649	381
AB129 CL3a ROI1 (Active)	PPWM	437.911	360.607	Nucleus	0.584012	0.031337	0.294696	0.355531	3.50566	0.0385121	0.351308	1.04557	1.82641	1.86351	4.98759	1.65199	0.22926	0.10227	3.9694	43.3256	1.04596	39.7452	908
AB129 CL3a ROI1 (Active)	PPWM	398.536	270.249	Nucleus	0.587267	0.0311176	0.201333	1.14346	1.62893	0.0198172	0.0216857	1.86301	3.20894	0.806192	3.40616	1.21953	0.21782	0.0855343	1.94048	59.8954	1.11064	59.1284	859
AB129 CL3a ROI1 (Active)	PPWM	431.039	252.12	Nucleus	0.344612	0.0227362	0.204125	0.476899	2.35827	0.0282899	0.0175594	1.24079	2.30301	1.06407	3.57626	0.983884	0.131162	0.0808406	1.33621	32.0408	0.778275	85.7863	345
AB129 CL3a ROI1 (Active)	PPWM	425.47	269.254	Nucleus	0.413517	0.0482558	0.554086	0.370311	6.01578	0.0226262	0.0120083	1.83985	3.04512	0.941342	4.15536	1.63916	0.164018	0.0581811	1.59639	36.846	0.908628	68.1601	602
AB129 CL3a ROI1 (Active)	PPWM	466.658	303.23	Nucleus	0.919153	0.032218	0.451858	0.483448	2.8926	0.041447	0.0230616	1.50684	2.63585	2.42789	3.91426	1.4571	0.211078	0.0785493	0.99002	62.9795	1.46247	72.0079	812
AB129 CL3a ROI1 (Active)	PPWM	483.873	339.815	Nucleus	0.534363	0.140689	0.554837	0.500185	6.6747	0.0924635	0.0180515	1.82299	3.19836	2.80109	4.85239	1.94096	0.277101	0.131315	0.280667	35.2297	1.30088	80.7051	466
AB129 CL3a ROI1 (Active)	PPWM	496.988	353.9	Nucleus	0.665769	0.272067	0.902775	0.72949	5.04338	0.174733	0.026382	2.15788	3.78437	3.36376	5.2296	2.15731	0.237144	0.0698944	1.34642	43.994	1.5882	94.4447	445
AB129 CL3a ROI1 (Active)	PPWM	498.312	332.231	Nucleus	0.602173	0.0300609	0.833904	1.12294	6.66848	0.0322893	0.0141878	1.00498	1.76025	4.25805	5.12049	2.10323	0.236345	0.0466142	0.342584	39.782	1.25755	95.4533	197
AB129 CL3a ROI1 (Active)	PPWM	459.345	261.748	Nucleus	0.445714	0.0218873	0.456059	0.422557	6.26261	0.0401503	0.0202337	2.63256	4.76514	2.00463	3.9588	1.38953	0.18968	0.081049	3.1387	65.0359	1.18876	92.7089	612
AB129 CL3a ROI1 (Active)	PPWM	446.53	275.131	Nucleus	0.561835	0.0382538	0.434358	0.299709	3.61128	0.0383145	0.0195466	2.56087	4.56481	1.23839	3.93664	1.42639	0.211839	0.098102	0.573497	53.4438	1.05943	74.2159	461
AB129 CL3a ROI1 (Active)	PPWM	444.901	235.414	Nucleus	0.363072	0.0359503	1.11385	0.786783	12.125	0.0361888	0.0127317	1.85903	3.38878	3.9618	4.9584	1.91043	0.178881	0.122276	0.522077	37.945	1.03896	107.078	805
AB129 CL3a ROI1 (Active)	PPWM	477.188	286.679	Nucleus	0.367746	0.0393376	0.521619	0.516263	2.49125	0.0409599	0	2.11348	3.70855	2.28612	3.56319	1.18864	0.188949	0.0522993	1.11993	61.3895	1.10634	89.2546	548
AB129 CL3a ROI1 (Active)	PPWM	506.922	289.882	Nucleus	0.353261	0.0285467	0.72745	0.836017	4.25772	0.0283541	0.0169972	4.25944	7.47615	2.55939	3.76395	1.39899	0.201887	0.107436	1.92871	42.7394	1.28878	113.667	353
AB129 CL3a ROI1 (Active)	PPWM	489.578	284.703	Nucleus	0.328808	0.0230312	0.813122	0.729351	3.89357	0.0448883	0.00558701	2.40347	4.06795	3.58048	4.28173	1.55557	0.206338	0.0599636	0.810356	60.6521	1.37137	100.896	385
AB129 CL3a ROI1 (Active)	PPWM	496.357	270.403	Nucleus	0.434262	0.0245078	0.552246	0.82953	4.09814	0.0641869	0.0162679	2.3826	4.19693	4.07841	4.89124	1.55486	0.213355	0.0833178	0.691935	57.8168	1.27961	113.836	321
AB129 CL3a ROI1 (Active)	PPWM	515.908	267.943	Nucleus	0.662536	0.0176749	0.451772	0.562093	5.50972	0.0435983	0.0157143	2.6171	4.68509	2.89864	5.11505	1.76986	0.368654	0.128667	0.594646	43.3114	1.48853	131.648	483
AB129 CL3a ROI1 (Active)	PPWM	495.795	247.403	Nucleus	0.918974	0.0303371	0.555053	0.662566	3.79149	0.0340609	0.0149808	1.39377	2.35741	3.85994	4.93238	1.875	0.281263	0.083354	0.479104	75.9373	1.44464	127.935	887
AB129 CL3a ROI1 (Active)	PPWM	526.11	438.375	Nucleus	0.603729	0.0367094	0.928437	1.15272	7.26938	0.0301986	0.0267058	1.90127	3.52145	4.38568	5.42635	2.39029	0.282336	0.060287	0.868457	42.5174	1.38065	154.019	554
AB129 CL3a ROI1 (Active)	PPWM	520.561	384.125	Nucleus	0.746834	0.0258922	0.655337	1.23353	6.33335	0.0347015	0.0269121	1.22162	2.05513	4.47219	5.72265	2.30115	0.345559	0.096534	2.4418	62.0073	1.62864	124.415	603
AB129 CL3a ROI1 (Active)	PPWM	558.59	380.619	Nucleus	1.02308	0.0221256	1.06858	0.780611	9.98678	0.0395176	0.0321378	1.95744	3.39191	6.44374	7.11214	3.17412	0.36168	0.06983	9.36787	27.3193	1.53802	159.919	653
AB129 CL3a ROI1 (Active)	PPWM	516.602	347.983	Nucleus	0.622599	0.0245534	0.86655	1.0145	5.14225	0.0264711	0.0297881	2.00206	3.53623	3.69256	5.22427	2.01497	0.251117	0.0381629	0.340285	32.9219	1.32158	113.527	571
AB129 CL3a ROI1 (Active)	PPWM	529.836	362.982	Nucleus	1.26031	0.0440828	0.999828	1.03626	13.5924	0.0344408	0.0778639	2.21318	3.86481	5.39996	6.53647	2.69396	0.287512	0.120357	0.603738	41.5727	1.61654	128.175	676
AB129 CL3a ROI1 (Active)	PPWM	515.183	326.415	Nucleus	0.464469	0.0241351	0.815413	0.944062	5.61425	0.039944	0.0281641	2.19281	3.77796	3.31155	4.95639	1.86773	0.315485	0.0655579	0.670921	40.9821	1.21079	112.855	518
AB129 CL3a ROI1 (Active)	PPWM	508.935	308.504	Nucleus	0.355998	0.029477	0.535124	0.955441	3.11623	0.0356467	0.0177884	2.68994	4.82022	2.73462	3.61707	1.2292	0.177752	0.0644471	1.05997	44.3857	1.25004	109.697	501
AB129 CL3a ROI1 (Active)	PPWM	532.629	300.465	Nucleus	0.541762	0.0381596	0.955873	0.995885	6.39482	0.0337096	0.0199846	2.50162	4.50335	4.73944	6.02386	2.12931	0.273971	0.0858038	0.802527	36.4711	1.41398	134.637	520
AB129 CL3a ROI1 (Active)	PPWM	533.472	318.148	Nucleus	0.329541	0.0380724	1.04031	1.28943	7.33938	0.0423241	0.0115448	1.34532	2.47783	5.34593	5.25424	1.95183	0.236934	0.0482897	0.441186	39.6836	1.71312	132.023	290
AB129 CL3a ROI1 (Active)	PPWM	548.52	340.174	Nucleus	0.680925	0.0218983	0.654338	0.607699	5.36894	0.0379714	0.0319062	2.35159	4.24049	4.03717	4.53785	1.59264	0.178186	0.0486061	1.25266	51.3508	1.43213	145.455	1013
AB129 CL3a ROI1 (Active)	PPWM	562.213	304.915	Nucleus	0.474765	0.0345864	0.729113	0.681813	6.94195	0.0308331	0.0116746	1.48314	2.70569	4.60523	5.00288	1.73183	0.262631	0.129228	2.16313	52.3243	1.64393	162.637	839
AB129 CL3a ROI1 (Active)	PPWM	531.89	281.551	Nucleus	0.683897	0.034692	0.873373	1.1076	6.97598	0.0257319	0.0122928	2.43307	4.09356	4.22104	5.76244	2.2274	0.348937	0.163194	2.15752	36.0479	1.45198	139.965	526
AB129 CL3a ROI1 (Active)	PPWM	542.077	238.808	Nucleus	0.62819	0.0439555	1.06037	1.54184	8.33764	0.0402856	0.0200565	1.37753	2.3684	3.70295	5.72654	2.31305	0.39363	0.0855787	0.606866	43.0206	1.46156	169.448	921
AB129 CL3a ROI1 (Active)	PPWM	560.455	254.573	Nucleus	0.712035	0.0345953	0.938729	0.901362	9.27677	0.0229553	0.0344306	1.05377	1.84036	4.16638	5.08718	2.05867	0.284407	0.09568	1.14942	42.4272	1.4228	177.139	425
AB129 CL3a ROI1 (Active)	PPWM	585.105	323.148	Nucleus	0.633375	0.0281781	1.0455	0.756026	9.87697	0.0366496	0.067177	1.81349	2.99527	5.24245	5.32635	2.16413	0.265825	0.0724959	1.87262	39.787	1.53181	182.755	859
AB129 CL3a ROI1 (Active)	PPWM	608.853	301.578	Nucleus	0.831074	0.0225888	1.26341	0.834637	13.0088	0.0384132	0.0193253	1.03235	1.85623	5.29613	6.54942	2.91585	0.335641	0.0959601	1.31082	18.8532	1.76196	209.099	501
AB129 CL3a ROI1 (Active)	PPWM	590.473	282.79	Nucleus	0.799117	0.0217678	0.908112	0.817393	7.89973	0.0401864	0.0094322	1.14311	2.07279	3.99748	5.53179	2.47567	0.288997	0.0904119	0.477114	37.6067	1.65586	195.053	590
AB129 CL3a ROI1 (Active)	PPWM	579.389	265.479	Nucleus	0.71769	0.0309246	1.04524	1.05287	7.99318	0.0260934	0.0141705	2.27888	4.21012	5.13614	6.16589	2.51585	0.345505	0.0752656	0.459407	42.4801	1.46815	189.986	610
AB129 CL3a ROI1 (Active)	PPWM	583.765	242.231	Nucleus	0.74896	0.027768	0.836112	0.697736	13.6033	0.047116	0.00802285	1.63146	2.60009	4.61223	5.45024	2.5178	0.344067	0.0836801	0.767705	34.527	1.38171	203.493	569
AB129 CL3a ROI1 (Active)	PPWM	599.766	248.952	Nucleus	0.775593	0.0395327	0.841095	0.797503	8.7247	0.0842412	0.0143769	2.21191	3.32795	7.57254	6.51804	3.00607	0.404352	0.071191	2.73972	35.8168	1.61988	215.064	199
AB129 CL3a ROI1 (Active)	PPWM	612.039	260.514	Nucleus	0.573786	0.0344758	1.14009	1.01212	12.7006	0.0424832	0.0173913	1.46183	2.79366	7.63445	5.82308	2.44011	0.32305	0.0704547	0.612381	30.5029	1.43025	222.388	805
AB129 CL3a ROI1 (Active)	PPWM	633.228	252.991	Nucleus	0.71295	0.0551723	0.958183	0.79395	28.3877	0.0382924	0.0246423	1.77789	3.46683	7.3672	5.8298	2.48701	0.222614	0.0694465	0.30482	17.7619	1.43672	244.788	383
AB129 CL3a ROI1 (Active)	PPWM	13.3242	125.019	Nucleus	0.383388	0.0257442	0.0234242	2.80264	0.395572	0.0237588	0.0217758	2.15298	3.78974	0.203144	2.05478	0.644287	0.121919	0.0748109	1.50867	6.03178	0.376793	244.182	825
AB129 CL3a ROI1 (Active)	PPWM	22.2831	102.114	Nucleus	0.275885	0.0539887	0.0212028	0.120434	0.214849	0.021569	0.00681831	0.891525	1.47974	0.192932	1.44031	0.469986	0.0660521	0.0362789	0.830537	4.24194	0.224935	259.895	710
AB129 CL3a ROI1 (Active)	PPWM	78.5477	214.503	Nucleus	0.2553	0.0323726	0.0444232	1.95369	0.378328	0.0171371	0.0211639	1.25994	2.52385	0.229475	2.03125	0.503826	0.125855	0.0486751	3.08379	4.24925	0.337867	134.217	671
AB129 CL3a ROI1 (Active)	PPWM	89.5489	206.734	Nucleus	0.603995	0.0901875	0.0554891	0.107016	1.17569	0.030538	0.0943505	3.10311	5.05248	0.415625	3.47246	1.02358	0.235832	0.120571	2.88851	8.92896	0.693739	136.325	368
AB129 CL3a ROI1 (Active)	PPWM	98.6133	197.994	Nucleus	1.38048	0.0452541	0.0665612	0.0693236	3.20173	0.0533528	0.648737	2.64539	4.97298	1.08625	5.93728	1.92182	0.36959	0.13789	1.783	15.2185	1.15334	141.034	547
AB129 CL3a ROI1 (Active)	PPWM	77.0671	174.312	Nucleus	0.375568	0.0547397	0.525941	0.367375	4.20344	0.0329039	0.0373564	1.56541	2.71509	0.925251	2.73888	0.898465	0.121311	0.076531	2.07371	5.7393	0.670654	171.147	968
AB129 CL3a ROI1 (Active)	PPWM	112.721	181.185	Nucleus	0.422983	0.0502891	0.196149	0.140105	1.2936	0.0232667	0.0313921	2.26105	3.85283	0.563458	2.38841	0.698045	0.120866	0.0869681	0.645139	16.4141	0.789487	153.291	941
AB129 CL3a ROI1 (Active)	PPWM	125.649	168.103	Nucleus	0.407669	0.0420413	0.0448264	0.143463	0.91943	0.0165289	0.0216942	1.64645	2.72297	0.332504	1.34371	0.463215	0.115099	0.162091	0.129207	6.08803	0.507876	163.763	121
AB129 CL3a ROI1 (Active)	PPWM	14.2272	47.6179	Manual Negative	0.202154	0.0293118	0.019121	0.641594	0.359642	0.0194779	0.0124595	2.03921	3.63005	0.133913	1.61084	0.392294	0.108009	0.0411651	2.55209	3.75485	0.254122	312.394	975
AB129 CL3a ROI1 (Active)	PPWM	101.843	53.6145	Manual Negative	0.287697	0.0293366	0.0253845	0.0680205	0.243459	0.0241076	0.0159795	1.48864	2.64295	0.229245	1.79181	0.300799	0.111854	0.047362	2.7244	3.04722	0.27189	280.614	1022
AB129 CL3a ROI1 (Active)	PPWM	132.487	210.631	Nucleus	0.815646	0.0450044	0.0892387	0.0862402	0.969019	0.0234964	0.0173872	1.82873	3.21524	0.753885	3.12612	0.989745	0.137658	0.0808923	1.36955	20.2091	0.64236	120.961	687
AB129 CL3a ROI1 (Active)	PPWM	155.079	203.202	Nucleus	0.456183	0.024651	0.383282	0.655501	6.50182	0.037085	0.0201342	1.32978	2.4091	1.06744	2.92868	0.954237	0.0989217	0.0717159	3.73716	19.8753	0.733105	127.347	447
AB129 CL3a ROI1 (Active)	PPWM	139.76	186.775	Nucleus	0.201119	0.0451307	0.327961	1.26239	2.66315	0.0193088	0.00688889	1.77755	3.36521	0.873987	2.04313	0.629338	0.106502	0.290168	0.891487	9.53532	0.538423	144.076	612
AB129 CL3a ROI1 (Active)	PPWM	173.837	222.662	Nucleus	0.274663	0.0287738	0.733189	1.06073	6.57121	0.0285779	0.011693	3.0352	5.3662	1.8102	3.74725	1.39068	0.147378	0.392052	0.80449	13.168	0.8336	109.819	1052
AB129 CL3a ROI1 (Active)	PPWM	215.519	200.126	Nucleus	0.87049	0.0796095	0.286417	0.57281	1.81115	0.0136857	0.00988333	2.10086	3.80057	0.717738	2.39035	0.975643	0.143752	0.113845	0.570045	27.0791	0.921221	143.689	420
AB129 CL3a ROI1 (Active)	PPWM	214.965	221.885	Nucleus	0.188831	0.0300084	0.369139	0.440615	3.36529	0.0183627	0.00842997	2.11134	3.54277	0.73184	2.50286	0.814356	0.096479	0.267751	1.44218	21.7244	0.701562	124.045	714
AB129 CL3a ROI1 (Active)	PPWM	197.113	204.861	Nucleus	0.303485	0.0566405	0.194158	0.4204	1.22863	0.0159967	0.0131667	2.79975	4.76831	0.579046	2.50352	0.890046	0.120729	0.0727418	1.06107	18.7659	0.698572	132.457	612
AB129 CL3a ROI1 (Active)	PPWM	181.992	201.924	Nucleus	0.113027	0.0197939	0.0991947	0.100019	1.03179	0.0290802	0.00381679	0.941214	1.96045	0.233458	2.17392	0.707	0.0811374	0.096626	0.118794	3.84547	0.328851	131.379	262
AB129 CL3a ROI1 (Active)	PPWM	158.903	160.18	Manual Negative	0.172719	0.0639686	0.0621386	0.0404695	1.48666	0.0207597	0.015939	0.484811	1.0701	0.29578	1.53825	0.346176	0.0650129	0.113203	1.36323	2.99536	0.374793	170.451	541
AB129 CL3a ROI1 (Active)	PPWM	180.611	158.505	Nucleus	0.572732	0.0733308	0.227944	1.07483	164.841	0.161247	0.0520152	0.845914	1.35421	0.663505	3.15542	0.970394	0.150008	0.0966793	1.89917	21.0561	1.06158	173.905	396
AB129 CL3a ROI1 (Active)	PPWM	182.03	123.256	Nucleus	0.425766	0.0478425	0.217012	0.154358	2.03331	0.0252442	0.00985405	2.33262	3.9557	0.63287	2.67091	0.974595	0.194234	0.0789523	2.1952	22.9501	0.647481	209.082	692
AB129 CL3a ROI1 (Active)	PPWM	221.318	175.993	Nucleus	1.58627	0.0669249	0.308847	0.193914	2.93053	0.0581823	0.655534	1.67277	2.88568	2.08731	3.84888	2.00985	0.269217	0.0910429	1.36854	39.8401	1.22512	168.009	373
AB129 CL3a ROI1 (Active)	PPWM	201.704	137.058	Nucleus	0.738989	0.0562067	0.837298	0.746545	26.3046	0.0481859	0.0546635	3.0844	5.31552	2.12514	4.89849	1.83343	0.32629	0.245228	2.98476	37.6989	1.54383	199.011	624
AB129 CL3a ROI1 (Active)	PPWM	189.444	98.3871	Nucleus	0.358368	0.0431183	0.0461438	0.0480054	1.65799	0.0276734	0.0065336	2.15266	3.85392	0.437902	2.91341	0.880233	0.129366	0.252751	1.83494	24.6752	0.760366	234.766	744
AB129 CL3a ROI1 (Active)	PPWM	207.039	110.432	Nucleus	0.712285	0.0482645	0.345847	0.258498	5.24007	0.0220909	0.022626	3.53021	6.55831	1.12319	4.39399	1.80904	0.206105	0.07575	0.389591	38.0911	1.11114	226.087	484
AB129 CL3a ROI1 (Active)	PPWM	228.129	112.976	Nucleus	0.625302	0.0316775	0.587615	0.671231	7.40591	0.0385046	0.017775	1.80378	3.43609	1.65414	4.11245	1.6917	0.213027	0.0576788	2.38392	65.3295	1.33841	229.441	769
AB129 CL3a ROI1 (Active)	PPWM	116.905	111.34	Nucleus	0.437321	0.0463994	0.176828	0.235791	1.25438	0.0117383	0.0141708	2.43663	4.37205	0.805533	2.64032	0.790905	0.149339	0.0754821	1.5522	21.5213	0.801393	221.261	726
AB129 CL3a ROI1 (Active)	PPWM	134.143	100.637	Nucleus	0.247746	0.0435183	0.0831935	0.223645	0.491147	0.0179202	0.0112598	2.00938	3.38524	0.250275	2.32176	0.521452	0.103453	0.0563356	3.08062	4.67485	0.54965	230.318	739
AB129 CL3a ROI1 (Active)	PPWM	144.38	15.484	Nucleus	0.347336	0.0477976	0.0538549	0.0977563	0.894824	0.0281558	0.0117617	2.23024	3.92079	0.445161	2.06762	0.630636	0.0776525	0.0427963	1.96198	16.8329	0.497451	315.124	751
AB129 CL3a ROI1 (Active)	PPWM	153.812	3.8913	Nucleus	0.314751	0.0263202	0.0364941	0.18234	0.760783	0.0242451	0.029664	2.42708	4.32792	0.308846	2.21477	0.571846	0.153514	0.0804229	1.90627	11.5439	0.478186	326.693	253
AB129 CL3a ROI1 (Active)	PPWM	187.624	41.1026	Nucleus	0.203377	0.0442362	0.34443	0.297949	1.78201	0.0198675	0.0176004	1.62742	2.76053	0.449355	2.41677	0.904002	0.150945	0.0600486	0.632088	16.2636	0.694903	291.217	453
AB129 CL3a ROI1 (Active)	PPWM	206.682	37.9393	Nucleus	0.172313	0.0324722	0.368184	0.369766	5.28302	0.0265067	0.00923414	2.13484	3.8128	0.489623	2.03224	0.654913	0.0868496	0.0295951	1.17519	6.94556	0.449191	297.114	1277
AB129 CL3a ROI1 (Active)	PPWM	234.653	45.3487	Manual Negative	0.339228	0.033472	0.0761545	0.188987	0.566526	0.0116402	0.0169492	1.90715	3.54997	0.255268	1.90617	0.480014	0.120297	0.0708794	1.36076	3.95947	0.454037	296.036	945
AB129 CL3a ROI1 (Active)	PPWM	258.241	42.1568	Nucleus	0.292933	0.0358939	0.0960686	0.206739	0.68471	0.0125413	0.0101388	0.800285	1.45669	0.312432	1.47114	0.384557	0.0948097	0.0587301	2.41228	2.71018	0.375423	306.096	641
AB129 CL3a ROI1 (Active)	PPWM	296.08	171.015	Nucleus	0.347796	0.0328409	0.491997	0.730097	4.98072	0.031078	0.00468019	2.91696	5.11571	0.873198	3.35997	1.14716	0.156894	0.0645101	0.622582	13.8691	0.943098	181.577	641
AB129 CL3a ROI1 (Active)	PPWM	313.361	172.987	Nucleus	0.408411	0.0536387	0.559	0.72079	6.21183	0.0345339	0.0233597	2.5149	4.34285	1.26696	3.35862	1.39	0.146853	0.0842129	1.87293	34.5711	1.30901	172.032	620
AB129 CL3a ROI1 (Active)	PPWM	280.078	178.748	Nucleus	0.525688	0.0405683	0.11651	0.144219	1.3257	0.0192414	0.0200483	2.59215	4.2429	0.538048	2.42925	0.687495	0.122619	0.0722152	0.915714	12.4654	0.404081	183.343	725
AB129 CL3a ROI1 (Active)	PPWM	286.522	140.71	Nucleus	0.379653	0.0417343	0.140214	0.97045	6.40918	0.0237588	0.0228049	2.13054	3.66806	0.827982	3.1585	1.12165	0.163289	0.111421	1.15217	8.26413	0.684249	212.861	651
AB129 CL3a ROI1 (Active)	PPWM	257.336	123.383	Nucleus	0.927577	0.0664101	0.445347	0.221287	3.66994	0.034429	0.0107697	1.97562	3.259	2.76099	3.6873	1.06386	0.240612	0.0892303	2.98502	19.8349	0.82823	230.87	317
AB129 CL3a ROI1 (Active)	PPWM	259.383	145.023	Nucleus	0.986477	0.0496894	0.53175	1.78178	7.16134	0.0222727	0.0195606	0.685958	1.34587	4.17349	4.24464	1.42071	0.204383	0.0835947	0.804174	10.1679	0.960564	212.664	264
AB129 CL3a ROI1 (Active)	PPWM	273.225	122.929	Nucleus	0.40331	0.0522723	0.251477	0.348143	11.8495	0.030196	0.013866	1.87749	3.15798	1.60158	3.00424	0.965876	0.152095	0.0793631	2.11056	10.3004	0.602415	233.734	694
AB129 CL3a ROI1 (Active)	PPWM	243.172	131.674	Nucleus	0.990517	0.0532282	0.423174	0.289432	4.27109	0.0304965	0.0218415	2.68067	4.64319	2.35546	5.55777	1.89161	0.259051	0.113805	1.67414	40.5335	1.43943	217.385	574
AB129 CL3a ROI1 (Active)	PPWM	354.48	219.624	Nucleus	0.644778	0.0247432	0.201483	0.279949	1.42165	0.027859	0.0133664	2.94761	5.17669	0.91556	3.1285	1.11831	0.186167	0.0729191	4.18702	47.1801	1.02467	114.396	1433
AB129 CL3a ROI1 (Active)	PPWM	310.107	140.585	Nucleus	0.322501	0.0560694	0.0805431	0.0839509	1.25744	0.0183503	0.0110846	2.79262	4.80747	0.294765	2.18412	0.762597	0.13556	0.0500541	3.65898	15.3344	0.634371	203.151	591
AB129 CL3a ROI1 (Active)	PPWM	326.202	150.251	Nucleus	0.446041	0.0621943	0.228378	0.268648	1.15684	0.0214974	0.0138705	4.08307	7.26592	0.579894	3.39212	1.0736	0.149093	0.0982539	4.58962	26.9011	0.921513	188.594	386
AB129 CL3a ROI1 (Active)	PPWM	337.421	165.652	Nucleus	0.388287	0.0622838	0.108285	0.148738	0.808375	0.0206199	0.0127449	2.44039	4.17459	0.56703	2.28115	0.697313	0.14666	0.0594679	4.66229	32.2733	0.791657	170.635	592
AB129 CL3a ROI1 (Active)	PPWM	334.007	125.066	Nucleus	0.49276	0.0388255	0.296544	0.275243	1.38632	0.026283	0.00960557	2.14691	3.70145	0.67201	2.89735	1.10436	0.161051	0.0658827	0.343581	36.9785	0.999897	210.723	682
AB129 CL3a ROI1 (Active)	PPWM	356.971	145.673	Nucleus	0.47704	0.0385336	0.442082	1.05731	4.09875	0.0354626	0.0190152	2.08309	3.43159	1.05642	3.38267	1.12975	0.160512	0.369411	1.61507	36.2259	1.0395	186.036	1055
AB129 CL3a ROI1 (Active)	PPWM	375.126	124.357	Nucleus	0.860842	0.0590074	0.0991182	0.157479	2.97986	0.0548272	0.0128538	1.60122	2.83823	1.06268	3.9236	1.37672	0.316976	0.0944372	4.4447	62.2983	1.24055	205.01	677
AB129 CL3a ROI1 (Active)	PPWM	258	94	Nucleus	0.66625	0.0192308	0.0579808	0.7485	0.903712	0.0676923	0.0192308	4.62708	8.32777	0.267135	2.89388	0.541019	0.167596	0.32575	4.81304	7.16	0.695154	257.765	52
AB129 CL3a ROI1 (Active)	PPWM	257.993	12.604	Nucleus	0.191068	0.0304459	0.0324437	0.048569	0.212344	0.0121359	0.0185732	1.02387	1.733	0.168813	1.15429	0.264176	0.111862	0.0865499	1.01844	3.61087	0.19382	334.064	471
AB129 CL3a ROI1 (Active)	PPWM	272.138	16.5501	Nucleus	0.36973	0.0391114	0.0919192	0.187281	0.387677	0.0252563	0.00835655	1.83454	3.31324	0.362819	1.74914	0.530162	0.10371	0.0621198	2.10071	9.62053	0.346752	332.404	359
AB129 CL3a ROI1 (Active)	PPWM	284.148	3.28095	Nucleus	0.765648	0.203305	0.22359	0.0984667	0.611867	0.0308	0.0285714	9.25432	16.4648	0.506371	1.55237	0.354752	0.082819	0.0743238	0.256314	30.141	0.726286	341.33	105
AB129 CL3a ROI1 (Active)	PPWM	293.9	17.211	Nucleus	0.217699	0.049265	0.0785935	0.305163	0.535532	0.0215348	0.0105456	4.19515	7.43923	0.290038	1.5868	0.340283	0.0889832	0.0663333	5.32836	9.10927	0.466896	325.313	834
AB129 CL3a ROI1 (Active)	PPWM	316.586	7.97126	Nucleus	0.558764	0.0464109	0.18529	0.138121	1.67143	0.0467845	0.0229253	3.79819	6.15436	0.476486	2.07491	0.658299	0.113135	0.0734569	1.81932	44.718	1.04115	328.677	348
AB129 CL3a ROI1 (Active)	PPWM	381.523	70.6058	Nucleus	0.649642	0.0294885	0.163155	0.170383	1.54671	0.0189647	0.0119145	2.46652	4.52126	0.702183	3.34293	1.22761	0.193612	0.0487693	1.37883	48.1433	0.965984	258.192	737
AB129 CL3a ROI1 (Active)	PPWM	362.893	69.0328	Nucleus	0.374664	0.0256516	0.687762	0.53275	3.29507	0.0267732	0.0204385	2.46205	4.29331	1.03512	3.40021	1.31889	0.148635	0.0557746	3.04045	30.9918	0.951936	261.212	732
AB129 CL3a ROI1 (Active)	PPWM	366.475	21.3068	Nucleus	0.480571	0.0326586	0.241445	0.332152	2.08283	0.0307409	0.0277582	2.2153	3.90555	1.11437	2.67578	1.01599	0.154776	0.191815	0.501465	35.425	0.990207	308.427	1154
AB129 CL3a ROI1 (Active)	PPWM	384.354	10.7169	Nucleus	0.548994	0.0317239	0.357279	0.263775	6.74221	0.0354282	0.0430169	1.63454	3.26368	6.57863	3.8052	1.42683	0.349096	0.0672056	0.470315	53.3405	0.957648	317.936	355
AB129 CL3a ROI1 (Active)	PPWM	407.499	206.938	Nucleus	0.500639	0.0346779	0.0567258	0.350581	1.36683	0.0215508	0.0114271	1.86908	3.04945	0.516873	2.75868	0.914918	0.181001	0.0677305	2.02071	47.7141	1.04759	122.762	857
AB129 CL3a ROI1 (Active)	PPWM	410.18	107.912	Nucleus	0.779025	0.0193149	0.163789	0.151716	2.03299	0.0207804	0.0180514	1.15305	1.88525	0.777967	3.93939	1.46954	0.393079	0.0637528	1.15595	64.8379	1.19581	221.444	797
AB129 CL3a ROI1 (Active)	PPWM	397.453	165.758	Nucleus	0.653994	0.0183679	0.300591	0.297662	5.20386	0.0273864	0.0154198	1.42811	2.52913	1.28144	3.98691	1.43019	0.215653	0.0684642	2.47506	48.1067	1.20913	162.971	810
AB129 CL3a ROI1 (Active)	PPWM	418.889	167.666	Nucleus	0.55952	0.0186746	0.46789	0.430603	2.40511	0.0227481	0.01551	1.99717	3.57224	1.22114	3.83766	1.3446	0.210975	0.051803	2.4161	49.7046	1.39662	163.135	802
AB129 CL3a ROI1 (Active)	PPWM	433	113	Nucleus	0.626385	0.0192308	0.0665192	0.0918077	2.76854	0.0576923	0	5.8465	10.4756	0.515462	3.58417	1.46721	0.305885	0.175019	0.321865	55.8341	0.701	219.282	52
AB129 CL3a ROI1 (Active)	PPWM	464.834	181.834	Nucleus	0.585459	0.0304599	0.248302	0.302797	2.49985	0.0191568	0.0192578	1.84791	3.41625	1.20886	3.01477	1.16288	0.178195	0.0617224	0.457345	57.3856	1.17323	163.756	861
AB129 CL3a ROI1 (Active)	PPWM	498.99	210.621	Nucleus	0.75537	0.0253686	0.258911	0.334801	3.70905	0.0165675	0.0163129	2.14339	3.83776	3.34846	4.37039	1.5714	0.218245	0.101615	0.988097	53.5183	1.49031	157.175	719
AB129 CL3a ROI1 (Active)	PPWM	509.239	227.129	Nucleus	0.984107	0.0675341	0.720732	0.668968	6.0879	0.0233146	0.0167463	2.22555	4.32682	4.0272	5.24991	1.98313	0.292515	0.0945829	8.61227	58.2666	1.38442	151.531	410
AB129 CL3a ROI1 (Active)	PPWM	397.767	62.3411	Nucleus	0.754598	0.0290309	0.0314834	0.0872539	0.878945	0.0195254	0.012223	0.996011	1.78859	0.620124	3.01417	0.946093	0.177384	0.067468	1.77695	56.2705	1.01306	266.264	453
AB129 CL3a ROI1 (Active)	PPWM	427.659	94.8908	Nucleus	0.998836	0.0429913	0.449434	0.454607	3.30024	0.0279978	0.040631	1.46012	2.49381	1.76091	4.36077	1.54841	0.253493	0.109157	1.00275	47.6769	0.969795	236.317	458
AB129 CL3a ROI1 (Active)	PPWM	419.879	76.5753	Nucleus	0.896118	0.0162151	0.40082	0.297274	2.00181	0.0170914	0.0294892	1.0584	1.60253	1.62203	3.94098	1.59135	0.295548	0.0888602	1.13966	57.2063	1.07992	253.475	372
AB129 CL3a ROI1 (Active)	PPWM	407.936	14.0887	Nucleus	0.857676	0.0881099	0.367381	0.268803	3.50602	0.0576348	0.216628	2.86432	4.87391	5.17829	4.93954	1.74627	0.368722	0.0813759	0.653309	58.1515	1.19812	314.92	564
AB129 CL3a ROI1 (Active)	PPWM	403.43	3.02688	Nucleus	0.686349	0.025457	0.240694	0.131978	2.13635	0.0269194	0.0215054	3.32479	6.21105	2.65948	4.30823	1.44409	0.272844	0.0751882	0.269866	60.4401	1.45654	325.828	186
AB129 CL3a ROI1 (Active)	PPWM	438.555	19.0011	Nucleus	0.962249	0.0487626	0.539217	0.915119	5.79414	0.0413085	0.216132	2.03495	3.69415	2.82696	5.15739	1.9568	0.393343	0.0992466	2.77007	73.6484	1.47095	313.014	872
AB129 CL3a ROI1 (Active)	PPWM	450.497	91.1071	Nucleus	0.683422	0.0295132	0.201093	0.226936	1.82565	0.0269473	0.010827	2.26653	4.0524	0.987384	3.66927	1.28484	0.270465	0.0741718	8.70091	62.2619	1.20967	244.509	873
AB129 CL3a ROI1 (Active)	PPWM	458.073	42.8211	Nucleus	0.798312	0.0326495	0.349787	0.781074	3.45595	0.0290846	0.014057	2.13848	3.75441	3.07356	4.63491	1.92969	0.394082	0.0837341	0.820019	64.8997	1.48095	293.263	1087
AB129 CL3a ROI1 (Active)	PPWM	492.058	90.204	Nucleus	0.744317	0.0219545	0.300816	0.612298	3.09995	0.0277438	0.0138539	1.44293	2.80045	1.51425	4.45812	1.56126	0.323398	0.0973852	0.980135	68.1196	1.45939	258.334	527
AB129 CL3a ROI1 (Active)	PPWM	503.171	106.711	Nucleus	0.90793	0.019297	0.33203	0.320093	3.33034	0.0382251	0.0233619	1.23003	2.09236	2.14009	5.19163	1.85277	0.371531	0.0741485	1.06525	68.5718	1.46824	247.941	431
AB129 CL3a ROI1 (Active)	PPWM	493.25	56.3152	Nucleus	0.705444	0.00784938	0.672469	0.772713	10.8192	0.036104	0.0107547	1.72052	2.88098	1.98194	5.13991	2.03634	0.301963	0.0677748	1.50201	50.533	1.57659	290.299	644
AB129 CL3a ROI1 (Active)	PPWM	512.969	62.8149	Nucleus	0.841948	0.0186505	0.616012	0.581405	17.3727	0.0352457	0.0148166	2.49556	4.08479	2.09008	5.32783	2.07056	0.351228	0.0615571	2.86003	46.4533	1.54134	291.826	578
AB129 CL3a ROI1 (Active)	PPWM	465.353	10.4267	Nucleus	0.622641	0.03511	0.888227	0.620719	12.44	0.0222543	0.027511	1.21388	2.20965	2.24395	4.25161	1.72288	0.187824	0.104078	1.36831	40.2793	1.24084	326.368	409
AB129 CL3a ROI1 (Active)	PPWM	530.398	205.046	Nucleus	0.712438	0.0251274	0.578783	0.734781	4.65415	0.0338947	0.00833657	2.22833	3.89219	3.09797	4.48672	1.82216	0.264298	0.0448532	0.574481	47.3184	1.35352	182.2	722
AB129 CL3a ROI1 (Active)	PPWM	575.996	219.035	Nucleus	0.571465	0.013261	0.57701	0.452473	6.04666	0.0233463	0.0242041	0.791695	1.28959	3.26537	4.2743	1.49389	0.219341	0.0383437	0.479173	24.9974	0.990775	208.481	387
AB129 CL3a ROI1 (Active)	PPWM	556.111	180.551	Nucleus	0.714031	0.0159516	0.589713	0.548607	3.65115	0.0199282	0.0117581	2.38218	4.36237	2.76696	3.93227	1.71305	0.252651	0.0677287	0.698101	51.2172	1.13887	217.687	682
AB129 CL3a ROI1 (Active)	PPWM	544.768	191.594	Nucleus	0.863977	0.0178649	0.225179	0.366561	3.37581	0.0249844	0.0270753	2.76109	5.06045	2.01853	4.58658	1.71883	0.435681	0.144052	0.246958	48.6957	1.17992	201.846	385
AB129 CL3a ROI1 (Active)	PPWM	578.169	137.794	Nucleus	0.573918	0.0238908	1.16817	1.15179	9.82131	0.0134471	0.0177099	5.26077	9.03878	5.18641	5.68862	2.71495	0.368536	0.0779488	5.41075	26.3041	1.73667	263.822	293
AB129 CL3a ROI1 (Active)	PPWM	568.953	150.741	Nucleus	0.706377	0.0183443	0.579575	0.746858	6.57526	0.0141509	0.0377925	6.58447	11.6021	3.31717	5.02792	1.98698	0.305099	0.0387453	3.39849	38.0458	1.44676	247.978	212
AB129 CL3a ROI1 (Active)	PPWM	558.224	133.415	Nucleus	0.672167	0.0375635	0.837554	0.725429	5.78511	0.0443353	0.0218214	2.32634	4.20749	5.55342	5.25583	2.25744	0.365859	0.0622024	0.614683	42.3429	1.46214	254.444	504
AB129 CL3a ROI1 (Active)	PPWM	616.055	135.756	Nucleus	0.318784	0.0227862	0.432688	0.411521	3.60493	0.0154791	0.0059312	1.92816	3.6383	2.07722	1.84538	0.829405	0.0862678	0.021027	0.460125	11.2354	0.618835	291.811	407
AB129 CL3a ROI1 (Active)	PPWM	589.971	125.32	Nucleus	0.615751	0.029083	1.036	1.10212	8.10685	0.0154291	0.0212837	3.07361	5.27129	5.65316	5.39956	2.66874	0.356664	0.0612215	0.488993	30.1562	1.88685	280.952	289
AB129 CL3a ROI1 (Active)	PPWM	553.741	154.367	Nucleus	1.28139	0.0281788	0.460618	0.460062	4.34411	0.0242796	0.0285363	2.32599	4.10103	3.18808	5.36638	1.89866	0.37557	0.0808832	0.800078	58.6151	1.48579	235.356	565
AB129 CL3a ROI1 (Active)	PPWM	615.943	158.895	Nucleus	0.407084	0.0264698	0.604984	0.612605	8.02649	0.0318915	0.00478648	5.12304	9.13479	3.03867	3.18431	1.24758	0.180267	0.0659128	6.14034	17.2846	0.876833	276.442	562
AB129 CL3a ROI1 (Active)	PPWM	612.798	148.273	Nucleus	0.369659	0.0301608	0.434647	0.288663	5.4895	0.027451	0.00784314	4.7706	8.29802	1.93413	1.84523	0.700851	0.0804549	0.0417294	0.865965	12.8311	0.569976	280.928	255
AB129 CL3a ROI1 (Active)	PPWM	632.385	161.449	Nucleus	0.469089	0.0455974	0.598329	0.634233	5.95605	0.0462332	0.0132173	5.02873	9.29412	3.4798	3.40335	1.51471	0.239655	0.0527508	0.229236	6.44698	1.0784	287.806	313
AB129 CL3a ROI1 (Active)	PPWM	618.385	181.096	Nucleus	0.895466	0.0722997	1.15955	0.994842	15.242	0.073655	0.00832749	2.90322	5.14354	6.84734	5.85879	2.75578	0.383006	0.0814591	2.11405	20.7725	1.82589	264.961	684
AB129 CL3a ROI1 (Active)	PPWM	564.91	112.379	Nucleus	0.551999	0.023391	0.935916	0.896154	6.84189	0.0365273	0.0121824	1.93254	3.50815	4.11257	4.74113	1.97014	0.264744	0.0547788	0.586884	31.9683	1.19588	275.295	954
AB129 CL3a ROI1 (Active)	PPWM	592.289	147.797	Nucleus	0.362379	0.03675	0.561933	1.18719	8.3945	0.0416343	0.0151922	4.34528	7.93254	3.23463	3.17079	1.44308	0.217045	0.0462556	2.4508	28.0885	0.947308	266.326	536
AB129 CL3a ROI1 (Active)	PPWM	578.808	169.009	Nucleus	0.786143	0.0242218	0.602759	0.630765	6.48474	0.0275851	0.0109637	1.30091	2.2385	3.02624	4.19506	1.64808	0.219771	0.0726769	1.60126	56.6669	1.30998	241.889	523
AB129 CL3a ROI1 (Active)	PPWM	604.162	224.879	Nucleus	0.651946	0.0226385	0.77539	0.701044	6.44508	0.0536556	0.0191311	1.70259	2.77441	4.14971	4.3165	1.69725	0.253895	0.0704094	0.589128	24.9594	1.0387	229.758	877
AB129 CL3a ROI1 (Active)	PPWM	618.14	208.661	Nucleus	0.565202	0.0311554	0.747213	1.08547	14.277	0.0484721	0.380193	1.58402	2.53291	5.50463	5.07593	2.20186	0.358896	0.0716169	1.36268	23.6815	1.20128	249.821	663
AB129 CL3a ROI1 (Active)	PPWM	639.443	196.097	Nucleus	0.946005	0.0556223	0.837243	0.982781	14.7834	0.0380708	0.0205784	2.08187	4.08089	4.98742	5.04496	1.98378	0.281788	0.104051	2.0644	21.7971	1.32192	274.481	593
AB129 CL3a ROI1 (Active)	PPWM	608.939	117.016	Nucleus	0.437747	0.016027	0.766855	0.685105	7.28493	0.0293125	0.0115668	1.61825	2.90966	3.9751	3.87551	1.76769	0.221155	0.0533381	0.570869	16.6709	1.22425	299.997	704
AB129 CL3a ROI1 (Active)	PPWM	655.909	111.051	Nucleus	0.662545	0.0166793	0.78713	0.832897	8.624	0.0210616	0.00853261	1.39116	2.54291	4.43449	5.46987	2.28336	0.385009	0.0990652	0.464152	25.7108	1.72614	332.649	552
AB129 CL3a ROI1 (Active)	PPWM	637.454	111.206	Nucleus	0.376273	0.0153799	0.533164	0.563521	8.01916	0.028472	0.00493421	1.26315	2.17197	2.26128	3.34067	1.42867	0.212133	0.0419951	0.198081	13.4395	0.748669	324.221	608
AB129 CL3a ROI1 (Active)	PPWM	522.746	105.751	Nucleus	0.946371	0.0238376	0.47364	0.475761	2.85407	0.0290742	0.0146195	0.721443	1.43936	3.21421	4.48057	1.82613	0.24964	0.0934756	3.80835	64.3409	1.59224	258.078	431
AB129 CL3a ROI1 (Active)	PPWM	516.024	82.5572	Nucleus	1.00795	0.025796	0.335437	0.405753	5.6856	0.0193107	0.0158207	1.48764	2.68768	2.72858	4.65233	1.69685	0.338665	0.0627264	0.336694	61.6775	1.48115	275.368	647
AB129 CL3a ROI1 (Active)	PPWM	593.747	86.0042	Nucleus	0.846856	0.0195374	0.508942	0.460632	9.22431	0.0238809	0.0194432	0.888845	1.76556	2.48917	4.17653	1.6088	0.209044	0.0521496	2.69984	12.7958	1.03691	313.633	361
AB129 CL3a ROI1 (Active)	PPWM	600.555	70.3215	Nucleus	0.616889	0.0174265	0.583545	1.88295	3.39333	0.0361248	0.012248	0.867626	1.62304	3.13808	4.3411	1.5562	0.23872	0.0720079	1.51256	26.6043	1.12878	330.286	633
AB129 CL3a ROI1 (Active)	PPWM	585.482	47.967	Nucleus	0.602956	0.0324758	0.719637	0.787196	9.9728	0.0213392	0.0144273	1.5824	2.72652	3.96543	4.42324	2.04467	0.237355	0.091304	0.351379	32.6597	1.0334	340.076	454
AB129 CL3a ROI1 (Active)	PPWM	571.734	52.3913	Nucleus	0.997948	0.0351386	0.335707	0.353679	4.70721	0.00886685	0.0088288	1.17086	1.93782	2.15346	5.07247	1.81283	0.391	0.0692364	0.29406	40.1261	1.37684	329.016	368
AB129 CL3a ROI1 (Active)	PPWM	599.594	51.9471	Nucleus	0.319882	0.0117647	0.832906	0.780424	8.88115	0.0417882	0	1.90781	3.30722	4.82235	5.36582	1.8448	0.290847	0.0592235	0.231106	28.3198	1.12798	344.512	85
AB129 CL3a ROI1 (Active)	PPWM	627.95	89.059	Nucleus	0.420359	0.0190111	0.649532	0.521633	5.74871	0.0223073	0.0155724	0.951563	1.42279	2.47662	3.11493	1.30043	0.177022	0.0143519	0.744915	13.6363	0.98084	333.324	449
AB129 CL3a ROI1 (Active)	PPWM	618.97	34.644	Nucleus	0.434738	0.018512	1.03275	0.99971	8.5773	0.0318384	0.0948352	1.37061	2.35011	5.18162	6.02583	2.65018	0.378464	0.050528	0.47388	44.4814	1.80772	369.926	625
AB129 CL3a ROI1 (Active)	PPWM	617.874	54.4729	Nucleus	0.525162	0.0239611	0.641382	0.774714	11.2922	0.0319103	0.023291	1.13885	1.84996	4.32396	4.90563	2.08556	0.315022	0.0386734	0.338687	36.2506	1.34913	353.361	591
AB129 CL3a ROI1 (Active)	PPWM	584.275	28.2611	Nucleus	0.619904	0.015595	0.740989	0.761296	5.95601	0.0462652	0.0148124	1.87614	3.42257	2.96945	4.62737	1.982	0.260253	0.0445699	1.43165	40.8591	1.13744	356.174	837
AB129 CL3a ROI1 (Active)	PPWM	632.359	19.8047	Nucleus	0.226809	0.0129609	0.837461	0.802074	11.9266	0.0706523	0.0373867	0.884102	1.7978	5.53693	4.71866	1.91157	0.316426	0.0347148	0.351891	57.2944	1.51741	389.722	256
AB129 CL3a ROI1 (Active)	PPWM	608.094	9.70825	Nucleus	0.492639	0.0349093	0.918099	0.880907	5.16951	0.0336866	0.0908454	1.89842	3.57128	4.97161	5.3646	2.32398	0.387482	0.0668082	0.490462	58.8868	1.69832	384.469	485
AB129 CL3a ROI1 (Active)	PPWM	631.336	7.12147	Nucleus	0.346989	0.0569492	0.58539	7.68133	8.12847	0.0237232	0.0190621	3.80232	6.22658	4.45771	4.46196	1.7794	0.458571	0.0668362	0.56926	61.4432	1.37334	399.076	354
AB129 CL3a ROI1 (Active)	PPWM	652.631	206.824	Nucleus	0.904176	0.0687404	0.710545	1.26312	9.34882	0.0469231	0.0323782	0.676301	1.29228	5.43372	5.14984	1.97608	0.247112	0.0633333	0.681522	40.5684	1.50413	280.908	312
AB129 CL3a ROI1 (Active)	PPWM	649.213	166.143	Nucleus	0.467862	0.166876	0.618771	0.515146	7.63631	0.199197	0.00979412	2.1388	3.7409	3.74383	3.41917	1.50544	0.196366	0.0281949	0.607844	6.72437	0.995025	298.59	816
AB129 CL3a ROI1 (Active)	PPWM	663.995	150.837	Nucleus	0.0528947	0.0105263	0.146432	0.134232	1.70039	0.0228	0	1.90625	3.38628	0.690905	0.506905	0.237211	0.0526316	0	0.0973263	5.54324	0.220074	311.033	95
AB129 CL3a ROI1 (Active)	PPWM	660.472	83.2685	Nucleus	0.513888	0.0209912	0.750343	0.741137	8.26814	0.0246605	0.0602792	1.26871	2.32255	3.96651	5.4305	2.28492	0.338573	0.0664018	0.555315	21.936	1.50562	343.786	1028
AB129 CL3a ROI1 (Active)	PPWM	679.017	24.5132	Nucleus	0.768728	0.0226291	1.19311	1.32154	11.964	0.0487285	0.0432914	1.10952	2.15266	7.09912	7.26556	3.07198	0.548172	0.137788	9.3765	22.7696	2.23132	364.153	151
AB129 CL3a ROI1 (Active)	PPWM	675.141	41.3553	Nucleus	0.462065	0.0220829	0.768592	0.883868	9.26388	0.0294634	0.0032065	2.00231	3.59091	4.86757	4.73293	2.02335	0.277828	0.0765756	0.364554	35.093	1.44222	356.859	615
AB129 CL3a ROI1 (Active)	PPWM	668.03	9.83873	Nucleus	0.460681	0.0212276	1.21268	0.981743	17.9455	0.0390982	0.0188813	3.04885	5.39693	6.56355	5.17542	2.17071	0.265833	0.0933614	0.483776	20.8147	1.2908	382.08	927
AB129 CL3a ROI1 (Active)	LesionCore	630.032	984.646	Nucleus	0.383246	0.343656	0.919174	0.545658	8.27479	0.0830206	0.173472	1.16311	2.03952	5.47562	6.27255	1.42008	0.216501	0.0582124	0.306342	24.6538	1.29604	91.5873	631
AB129 CL3a ROI1 (Active)	LesionCore	906	973	Nucleus	0.59925	0.03125	0.176469	0.0417813	2.82719	0	0.03125	5.06441	8.542	3.13731	6.70325	1.16006	0.095625	0.166	0.0625	7.69462	1.615	108.706	32
AB129 CL3a ROI1 (Active)	LesionCore	927.124	965.433	Manual Microglia	0.984905	0.0367363	0.499808	0.455087	18.4686	0.0572935	0.108229	0.989791	1.7543	11.9747	9.37317	3.00201	0.339617	0.1406	0.816627	8.11659	3.18045	98.1382	402
AB129 CL3a ROI1 (Active)	LesionCore	961.039	964.654	Nucleus	0.517197	0.0557863	0.54545	0.461664	6.42123	0.0468443	0.0303557	1.06628	1.82893	7.50954	8.22885	2.6812	0.380189	0.0732229	0.26613	8.12027	1.56931	96.0511	655
AB129 CL3a ROI1 (Active)	LesionCore	989.817	930.702	Nucleus	0.429131	0.0916782	0.502524	0.222795	6.10979	0.0769724	0.0137931	1.02635	1.8496	5.0476	6.31499	1.95918	0.272041	0.0521632	0.509214	5.83034	1.78984	70.66	435
AB129 CL3a ROI1 (Active)	LesionCore	748.433	942.786	Nucleus	0.647522	0.149746	1.26224	0.630906	13.9574	0.075058	0.193027	4.09718	7.35617	9.66587	9.62232	3.34902	0.624304	0.0805982	10.4636	11.0785	2.09191	8.45118	224
AB129 CL3a ROI1 (Active)	LesionCore	751.248	954.404	Nucleus	1.02893	0.188067	1.24282	0.697809	14.0304	0.079465	3.56372	1.30121	2.49925	10.8365	15.1707	5.45708	0.965535	0.146274	0.242522	9.88394	2.81856	2.7986	314
AB129 CL3a ROI1 (Active)	LesionCore	755.218	926.14	Nucleus	0.226856	0.0671906	0.767865	0.292158	7.53933	0.0371655	0.0340863	1.60078	2.95802	5.4216	5.33885	1.3097	0.246165	0.0419353	0.728367	8.54899	0.930273	19.2408	556
AB129 CL3a ROI1 (Active)	LesionCore	757.411	877.397	Nucleus	0.349521	0.0493874	0.653655	0.232984	5.05038	0.0346531	0.235063	1.18924	2.02091	5.65839	7.5394	1.29694	0.298099	0.0843509	1.08537	16.1276	1.29597	67.2547	493
AB129 CL3a ROI1 (Active)	LesionCore	763.285	857.872	Nucleus	0.746154	0.0515426	1.04624	0.706619	11.452	0.0615125	0.156808	2.14514	3.69509	11.2182	9.93808	2.87256	0.42002	0.282125	7.80736	13.9299	1.9214	86.9219	599
AB129 CL3a ROI1 (Active)	LesionCore	830.522	805.235	Manual Microglia	0.804228	0.0333666	1.28422	0.859937	17.4871	0.0773275	0.0260239	2.19339	3.9304	15.1399	9.77764	3.02612	0.422328	0.103722	1.82203	11.019	2.65605	93.844	461
AB129 CL3a ROI1 (Active)	LesionCore	809.322	539.021	Nucleus	0.45779	0.0133496	1.52302	0.944648	14.0955	0.0481565	0.0688411	1.49875	2.82139	9.97143	7.68975	2.77743	0.316227	0.0728875	0.99165	16.824	1.92596	246.852	409
AB129 CL3a ROI1 (Active)	LesionCore	760.1	428.905	Nucleus	1.04834	0.167837	0.604068	0.347613	7.29617	0.138403	0.171874	0.604584	1.20615	3.3734	7.48159	2.58284	0.351234	0.0944132	0.979532	9.18878	1.72902	240.517	380
AB129 CL3a ROI1 (Active)	LesionCore	722.5	690.5	Nucleus	1.7728	0.0793171	0.780683	0.57961	9.36554	0	0.0487805	3.6118	6.83624	8.28261	10.7431	2.66239	0.669951	0.0828049	0.199171	25.1266	2.01456	91.5634	41
AB129 CL3a ROI1 (Active)	LesionCore	745.879	992.335	Nucleus	0.791257	0.317131	1.52422	1.43491	22.4996	0.127029	7.41037	3.86272	6.55346	8.58957	15.216	4.88381	0.840466	0.119714	3.89415	11.17	2.07221	0.282099	206
AB129 CL3a ROI1 (Active)	LesionCore	763.884	974.108	Nucleus	0.956035	0.116461	1.24356	0.698331	11.036	0.125045	1.20491	2.76734	4.73375	11.2873	12.244	4.34869	0.589229	0.107776	0.233779	8.22015	2.92596	8.20148	375
AB129 CL3a ROI1 (Active)	LesionCore	735.633	978.194	Nucleus	1.02473	0.209643	2.23129	1.39477	20.2516	0.211988	3.02701	2.47389	4.35847	14.8588	15.572	5.18528	0.94982	0.126667	0.35509	13.3648	2.95913	2.47832	255
AB129 CL3a ROI1 (Active)	LesionCore	721.559	991.122	Nucleus	1.1025	0.368496	1.58539	1.17323	14.0517	0.398343	2.18921	2.64733	4.937	10.6604	16.8713	5.69782	0.76704	0.128969	4.01511	14.3533	2.90394	4.86547	423
AB129 CL3a ROI1 (Active)	LesionCore	896.583	989.713	Nucleus	0.544425	0.0445789	1.16594	0.674719	13.4995	0.0791118	0.0422127	2.20118	3.8652	14.6612	9.16959	3.19173	0.354123	0.128553	0.336757	8.0296	2.75414	125.718	456
AB129 CL3a ROI1 (Active)	LesionCore	933.293	984.194	Nucleus	0.783978	0.0220087	0.540997	0.62825	13.0735	0.0690636	0.183581	1.87915	3.09392	9.43916	8.71583	2.5335	0.308503	0.133263	0.826494	9.93333	2.30397	116.013	692
AB129 CL3a ROI1 (Active)	LesionCore	712.215	966.622	Nucleus	0.575884	0.0672852	1.31856	1.0425	16.5192	0.101782	0.119235	2.09365	3.72304	11.8286	11.9202	4.2556	0.496548	0.0706961	0.313323	19.1208	2.2803	24.1753	533
AB129 CL3a ROI1 (Active)	LesionCore	989.951	881.819	Nucleus	0.782716	0.101105	0.602852	0.424385	11.1296	0.121883	0.0175058	2.04272	3.31924	12.0091	13.3032	4.88356	0.629	0.131821	0.188393	5.90363	3.42618	30.6329	257
AB129 CL3a ROI1 (Active)	LesionCore	986.058	867.037	Manual Microglia	0.604037	0.0518269	1.25058	0.758866	11.4119	0.079023	0.0661678	1.96876	3.52891	11.2694	10.3755	4.17195	0.433627	0.0731201	2.00111	6.06378	2.79527	17.3714	566
AB129 CL3a ROI1 (Active)	LesionCore	879.707	876.609	Nucleus	0.602126	0.0288621	1.35822	2.82152	16.0023	0.0585977	0.0487989	5.45935	9.26209	15.3925	9.48516	3.17278	0.331994	0.0703103	0.716408	8.50063	2.69613	33.6003	174
AB129 CL3a ROI1 (Active)	LesionCore	883.075	868.15	Nucleus	0.375075	0.0846	1.0394	1.186	17.3936	0.212575	0.0546	3.28982	4.78905	14.5559	10.0502	3.92715	0.48925	0.05	0.2887	10.9332	3.44132	27.2979	40
AB129 CL3a ROI1 (Active)	LesionCore	964.199	859.425	Nucleus	0.990945	0.339993	0.88762	1.05883	10.8761	0.223284	10.1806	3.00157	5.24952	7.69702	13.0259	4.43046	0.676336	0.110668	5.24323	6.96921	2.77115	0.75329	292
AB129 CL3a ROI1 (Active)	LesionCore	952.195	850.708	Nucleus	0.501662	0.60363	0.491799	0.811032	10.4852	0.82513	8.35686	5.41506	9.75388	2.55705	11.1254	4.20264	0.711136	0.081026	1.3951	1.99569	1.32234	0	154
AB129 CL3a ROI1 (Active)	LesionCore	989.928	801.076	Nucleus	0.943428	0.20499	0.843029	0.583088	9.44088	0.0750098	0.964982	1.20185	1.90885	10.6002	8.91621	3.17707	0.539212	0.107503	0.516147	5.53987	1.33392	4.07415	509
AB129 CL3a ROI1 (Active)	LesionCore	969.643	806.339	Nucleus	0.587708	0.0840997	0.434394	0.316931	7.92102	0.0480307	0.219123	1.20743	2.12133	5.10232	5.27277	1.67344	0.243913	0.0771662	2.12039	5.12674	1.20458	14.0215	391
AB129 CL3a ROI1 (Active)	LesionCore	888.44	791.888	Nucleus	0.650079	0.0209896	1.29635	1.06936	22.1497	0.0549792	0.0302167	2.00552	3.66035	19.5168	9.59555	4.06599	0.465206	0.0401	1.05069	9.81364	2.169	62.9761	480
AB129 CL3a ROI1 (Active)	LesionCore	825.275	748.832	Nucleus	0.507136	0.0244071	1.57271	1.09771	19.8847	0.0568464	0.0518929	1.35709	2.29166	15.6155	10.7041	4.00533	0.409071	0.124382	0.267657	11.0329	2.77877	135.181	280
AB129 CL3a ROI1 (Active)	LesionCore	840.999	749.797	Nucleus	0.924069	0.0260115	1.35618	1.25149	16.5539	0.0900828	0.0216414	2.12107	3.56901	13.8232	10.8818	4.01945	0.402598	0.109048	0.647524	8.84182	3.39526	124.457	435
AB129 CL3a ROI1 (Active)	LesionCore	587.88	698.38	Manual IgL Switched Memory	5.60215	0.27257	1.62124	0.933556	14.745	0.105486	17.1356	3.04154	5.65844	4.56864	9.03637	6.32139	0.587754	0.269268	1.80321	4.01368	1.21554	0	142
AB129 CL3a ROI1 (Active)	LesionCore	584.448	687.09	Nucleus	2.49155	0.0838806	1.29745	0.801724	16.0253	0.0490597	2.83939	3.05278	5.41788	7.73648	7.82983	4.16625	0.428884	0.104433	0.388784	8.43706	1.00526	1.50495	268
AB129 CL3a ROI1 (Active)	LesionCore	604.603	698.341	Nucleus	1.17829	0.208209	0.389007	1.31373	16.4128	0.0828339	13.7724	3.20491	5.89379	3.79142	8.56694	2.98745	0.496156	0.259721	3.71439	4.22906	1.13905	0.0636281	301
AB129 CL3a ROI1 (Active)	LesionCore	618.028	702.906	Nucleus	0.436528	0.261683	0.483311	1.13558	10.9035	0.144594	9.73073	1.87737	3.04892	3.24762	7.55388	2.95151	0.514078	0.163983	3.47379	7.06649	1.30607	0.350183	180
AB129 CL3a ROI1 (Active)	LesionCore	950.391	712.548	Nucleus	0.429477	0.0601723	0.499746	0.348242	4.70636	0.0702143	0.0197017	0.89554	1.67315	4.051	6.51417	1.8228	0.337576	0.0818172	0.594987	9.72203	1.41924	95.4625	476
AB129 CL3a ROI1 (Active)	LesionCore	935.73	722.239	Nucleus	0.730021	0.0271045	1.07074	0.442157	17.4666	0.107132	0.0108641	1.29029	2.48424	11.4432	8.11228	3.14313	0.44624	0.0823275	1.45692	6.39039	2.28692	94.6015	287
AB129 CL3a ROI1 (Active)	LesionCore	365.5	684.5	Nucleus	0.0767073	0	0.0502683	0.0309756	0.784122	0	0	5.29566	10.7819	0.245902	1.98512	0.449122	0.200585	0.0763902	0.0731707	8.20773	0.217244	212.045	41
AB129 CL3a ROI1 (Active)	LesionCore	662.893	668.191	Nucleus	1.76904	0.065157	0.290685	0.383726	8.12961	0.0637071	2.29067	1.88037	3.5124	2.64876	8.70779	3.11247	0.742402	0.351499	0.454992	3.7062	1.15957	52.0655	758
AB129 CL3a ROI1 (Active)	LesionCore	968.849	530.396	Nucleus	0.39678	0.0205596	0.522135	0.374407	6.03254	0.0266758	0.0441896	1.31882	2.3584	4.72128	5.15851	1.79231	0.30093	0.0607737	0.47789	4.61665	1.84079	212.431	327
AB129 CL3a ROI1 (Active)	LesionCore	748.625	491.12	Nucleus	0.567491	0.0213276	0.732198	0.526211	7.13387	0.0324535	0.0368814	1.19547	1.97314	4.50053	4.84984	1.84908	0.180089	0.0541626	0.346137	9.17565	1.42735	242.065	818
AB129 CL3a ROI1 (Active)	LesionCore	875.439	488.877	Nucleus	0.56362	0.0233918	1.17526	0.54045	9.3186	0.0241754	0.00584795	1.05475	1.95892	5.50269	6.48529	2.5967	0.399263	0.0597807	0.222316	10.9721	2.00753	199.893	342
AB129 CL3a ROI1 (Active)	LesionCore	700.97	117.328	Nucleus	0.638642	0.0253978	1.32623	1.06912	15.0201	0.0419349	0.0460461	1.74331	3.07245	5.76578	6.81905	2.79443	0.386679	0.0577154	0.361704	15.5696	1.78644	293.965	998
AB129 CL3a ROI1 (Active)	LesionCore	939.346	11.6938	Nucleus	0.255663	0.00651124	0.256034	0.137669	2.74084	0.0216685	0.00626404	1.06851	1.63629	2.14823	3.15271	0.978216	0.215486	0.0327472	0.116447	12.7558	0.745654	244.79	356
AB129 CL3a ROI1 (Active)	LesionCore	518.982	789.353	Nucleus	0.406956	0.0980222	1.06588	0.824173	10.7484	0.076254	0.0411855	2.55797	4.65321	6.51977	6.68157	2.383	0.314923	0.116929	0.343504	17.3079	1.34876	105.634	496
AB129 CL3a ROI1 (Active)	LesionCore	502.988	779.198	Nucleus	0.462132	0.0367984	1.07559	0.712481	23.1186	0.0505736	0	3.1135	6.36267	6.05945	6.37626	2.39306	0.451922	0.0912791	0.286829	18.1172	1.29158	109.424	129
AB129 CL3a ROI1 (Active)	LesionCore	490.3	754.281	Nucleus	0.352454	0.0380978	0.842323	0.601691	12.9188	0.0698175	0.0109752	1.67111	3.02103	4.0294	4.06787	1.4191	0.184882	0.0495708	0.493574	14.4914	0.943035	104.904	685
AB129 CL3a ROI1 (Active)	LesionCore	552.869	892.402	Nucleus	0.801525	0.262508	0.889311	0.76741	4.55119	0.5075	0.100115	1.57986	3.0551	5.84116	8.60982	2.04452	0.232041	0.111557	0.209189	13.8036	1.32427	171.286	122
AB129 CL3a ROI1 (Active)	LesionCore	601.622	944.178	Nucleus	0.677187	0.0371711	1.1157	0.68383	11.1609	0.0601231	0.0486436	2.56013	4.4099	6.33165	9.41574	3.19493	0.438767	0.0913791	0.273675	16.5533	1.94222	130.009	707
AB129 CL3a ROI1 (Active)	LesionCore	599.687	959.973	Nucleus	0.542963	0.0573714	0.414281	0.318582	5.48329	0.0494791	0.137644	0.555253	0.9458	4.19489	5.84971	1.72285	0.242745	0.057589	0.164029	12.4847	1.36269	126.301	455
AB129 CL3a ROI1 (Active)	LesionCore	614.169	920.243	Nucleus	0.903706	0.0728676	1.04859	0.676772	8.01546	0.0451176	0.0418824	4.1628	6.74081	6.36544	8.45697	2.94016	0.344412	0.155162	0.797338	8.41238	2.22329	130.824	136
AB129 CL3a ROI1 (Active)	LesionCore	615.791	936.198	Nucleus	0.669933	0.0409797	1.26585	0.773433	10.7496	0.0903372	0.0773634	4.23351	7.59691	8.45762	9.88436	3.8366	0.534206	0.0902791	0.307305	12.9452	2.27412	120.996	344
AB129 CL3a ROI1 (Active)	LesionCore	636.092	933.587	Nucleus	0.868405	0.04035	0.971655	0.59132	9.1319	0.044885	0.0410725	1.81925	3.21775	8.26457	9.4648	3.60265	0.497792	0.096545	2.70537	12.2107	2.08549	105.144	400
AB129 CL3a ROI1 (Active)	LesionCore	631.419	948.65	Nucleus	1.01895	0.137976	1.58464	1.9843	15.7372	0.10253	0.125425	0.925393	1.37446	9.02556	11.3273	4.04937	0.362012	0.142397	0.272709	14.2758	2.64951	101.237	247
AB129 CL3a ROI1 (Active)	LesionCore	600.901	905.955	Nucleus	1.04653	0.0659257	0.381921	0.329787	15.9455	0.0874356	0.210663	1.16636	1.92322	6.32843	9.39523	3.29345	0.413901	0.219243	0.276089	15.9353	2.02125	149.653	202
AB129 CL3a ROI1 (Active)	LesionCore	602.123	893.766	Nucleus	1.37134	0.122168	0.67666	0.445111	15.7188	0.100303	0.314205	1.12449	2.0031	6.10464	9.45279	3.43308	0.45502	0.36732	1.35591	11.7611	2.31111	154.222	244
AB129 CL3a ROI1 (Active)	LesionCore	593.117	888.512	Nucleus	1.72742	0.355486	1.42553	0.929251	14.2358	0.158811	0.231901	1.62463	3.19587	14.7149	13.1349	4.08362	0.677222	0.21363	2.26491	35.2561	2.25458	157.389	243
AB129 CL3a ROI1 (Active)	LesionCore	626.019	904.098	Nucleus	0.640356	0.078751	1.21668	0.695718	9.39337	0.102046	0.0269686	2.37903	4.3789	7.85697	6.77443	2.4625	0.286745	0.0938515	1.37718	12.2435	1.54505	130.071	478
AB129 CL3a ROI1 (Active)	LesionCore	544.757	832.744	Nucleus	0.570747	0.0986121	0.924875	2.49379	15.6852	0.0906277	0.0662242	2.44342	4.45698	8.62784	7.37273	2.62555	0.326528	0.0865536	0.981476	23.4101	1.83146	121.668	513
AB129 CL3a ROI1 (Active)	LesionCore	579.165	829.851	Nucleus	1.12122	0.0687837	1.02786	0.631401	10.4063	0.121621	0.231536	2.13658	3.98064	7.15327	8.49197	2.70883	0.396248	0.0717524	0.273053	10.6449	2.28501	103.682	319
AB129 CL3a ROI1 (Active)	LesionCore	561.923	832.226	Nucleus	0.714294	0.06893	0.737434	0.676052	14.8779	0.125994	0.067551	4.90066	8.98539	6.92319	7.32215	2.60662	0.279569	0.122907	2.16875	11.1326	1.87027	112.39	343
AB129 CL3a ROI1 (Active)	LesionCore	570.981	846.967	Nucleus	0.960476	0.39523	1.55998	1.01869	14.4428	0.340148	0.10551	1.25556	2.17715	12.348	9.50111	3.32006	0.327118	0.0839271	0.452977	19.1123	2.01506	122.644	439
AB129 CL3a ROI1 (Active)	LesionCore	558.532	813.747	Nucleus	0.490568	0.0225442	0.890564	0.530554	11.1222	0.0625893	0.0647679	2.22774	3.9883	5.84065	6.47389	2	0.229838	0.0743456	0.311265	15.4704	1.51199	98.3623	599
AB129 CL3a ROI1 (Active)	LesionCore	554.962	777.268	Nucleus	0.271292	0.0816202	0.598109	0.384251	6.42245	0.100888	0.0181175	1.9487	3.38498	3.831	4.80897	1.29956	0.192844	0.0628525	0.49171	14.7513	0.973216	72.5324	366
AB129 CL3a ROI1 (Active)	LesionCore	541.72	792.374	Nucleus	0.381274	0.09488	0.838822	0.657242	8.5838	0.065598	0.024668	2.70463	4.56148	5.63851	5.32279	1.78086	0.317642	0.069424	0.581534	14.8614	1.24832	92.4851	500
AB129 CL3a ROI1 (Active)	LesionCore	516.343	761.33	Nucleus	0.696622	0.0991427	0.582603	0.409118	14.2816	0.117876	0.0384215	1.87667	3.32057	4.82596	5.41096	1.97223	0.235895	0.135602	2.94845	10.5238	1.59134	87.852	764
AB129 CL3a ROI1 (Active)	LesionCore	566.412	799.323	Nucleus	0.487032	0.148643	0.495397	0.283008	6.47827	0.113563	0.0598206	1.92063	3.5913	4.65375	5.29894	1.31206	0.268851	0.0968511	0.202771	9.87107	1.19605	81.8646	524
AB129 CL3a ROI1 (Active)	LesionCore	575.076	774.716	Nucleus	0.449243	0.131333	0.8533	1.46445	10.4596	0.0871126	0.013245	1.53847	2.69991	7.38069	7.29192	2.63018	0.357163	0.0735938	5.25784	21.8273	1.92911	56.7805	453
AB129 CL3a ROI1 (Active)	LesionCore	541.713	752.14	Nucleus	0.52156	0.144271	1.05899	0.953513	19.8454	0.134511	0.0113	0.975729	1.84126	5.96621	6.62973	2.5132	0.330496	0.0399067	0.459953	12.0921	1.82095	62.9125	450
AB129 CL3a ROI1 (Active)	LesionCore	561.742	755.987	Nucleus	0.399947	0.164226	0.885741	0.804041	13.5353	0.132864	0.041556	1.93328	3.26755	4.89447	6.38018	2.2631	0.331413	0.101228	4.19044	14.4202	1.67561	52.9351	491
AB129 CL3a ROI1 (Active)	LesionCore	591.803	873.072	Nucleus	0.680815	0.213145	1.55679	0.704869	18.4402	0.175512	0.36498	1.94739	3.43681	14.012	11.184	3.55193	0.574529	0.0911481	1.33201	30.575	2.08209	143.008	297
AB129 CL3a ROI1 (Active)	LesionCore	596.986	858.649	Nucleus	0.884052	0.214837	2.16398	1.12292	18.5936	0.259568	0.145029	2.37509	4.17739	15.3469	11.625	4.123	0.508506	0.0683037	1.73081	19.7127	2.38329	128.017	484
AB129 CL3a ROI1 (Active)	LesionCore	593.604	813.635	Nucleus	0.923438	0.0414755	1.06586	0.780888	15.6054	0.073853	0.858715	2.81281	4.40598	9.63106	10.032	3.30307	0.510879	0.0942277	0.291398	14.1873	2.22859	84.2893	347
AB129 CL3a ROI1 (Active)	LesionCore	593.175	829.802	Nucleus	0.988288	0.0746792	1.44366	1.42517	17.6489	0.0909858	0.25834	0.744184	1.42345	12.8926	9.48357	3.45717	0.442731	0.121896	0.371925	10.6098	2.71731	100.109	212
AB129 CL3a ROI1 (Active)	LesionCore	614.933	871.333	Nucleus	0.825972	0.360917	1.67636	1.22468	12.1934	0.469218	0.197365	1.09444	2.02762	12.8858	8.13213	3.04645	0.366091	0.102353	0.872885	22.6484	1.97007	138.38	252
AB129 CL3a ROI1 (Active)	LesionCore	615.792	851.315	Nucleus	0.873006	0.397551	1.19496	0.813079	24.9544	0.417955	0.0485449	2.50734	4.01757	12.3718	10.3841	3.49136	0.46732	0.15568	0.782197	15.4058	2.38014	118.373	178
AB129 CL3a ROI1 (Active)	LesionCore	621.741	828.675	Nucleus	0.435798	0.081864	1.69804	0.966311	20.8252	0.107719	0.0602018	2.17216	3.90402	11.7406	11.3548	3.8481	0.444724	0.0658728	0.452404	23.029	2.21044	95.4716	228
AB129 CL3a ROI1 (Active)	LesionCore	612.793	821.772	Nucleus	0.794707	0.0672391	1.23176	0.805283	16.6404	0.174815	0.311478	1.62488	2.62832	10.6544	11.5299	3.24421	0.549576	0.183402	0.706283	30.3797	2.86582	89.369	92
AB129 CL3a ROI1 (Active)	LesionCore	645.563	817.409	Nucleus	0.496323	0.0535984	1.21893	0.82573	18.2482	0.0520059	0.030128	4.4326	7.82237	9.45265	8.44862	3.17448	0.408077	0.0790807	0.632502	12.3142	2.15419	86.4165	508
AB129 CL3a ROI1 (Active)	LesionCore	648.297	833.305	Nucleus	0.410821	0.0303659	0.870593	0.813073	10.9109	0.0553902	0.0386016	5.89846	11.2248	10.4548	7.45249	2.423	0.417138	0.130382	0.377634	10.5999	1.97477	102.222	123
AB129 CL3a ROI1 (Active)	LesionCore	638.273	846	Nucleus	0.606596	0.215618	1.28358	1.07694	14.1313	0.199322	0.0837402	2.81036	4.67228	14.0565	10.1534	3.87554	0.454237	0.0746683	0.547966	16.3193	2.46849	113.394	612
AB129 CL3a ROI1 (Active)	LesionCore	634.497	810.433	Nucleus	0.637819	0.0439841	1.36647	0.725492	16.5757	0.0448032	0.0513841	2.11739	3.97305	8.14824	9.56567	3.53692	0.440733	0.161425	0.467914	14.9681	2.59037	77.4991	315
AB129 CL3a ROI1 (Active)	LesionCore	601.181	787.276	Nucleus	0.769	0.0679138	1.1773	0.746672	13.6415	0.111698	0.041	2.3994	3.7686	9.18897	7.87129	3.16522	0.269793	0.0207759	0.294905	11.1382	1.74012	56.8395	116
AB129 CL3a ROI1 (Active)	LesionCore	622.818	795.193	Nucleus	0.962021	0.0599048	1.16879	0.990551	9.80134	0.0818899	0.0498958	1.10435	2.03152	8.16289	8.25684	2.71953	0.484884	0.121074	0.601994	12.1152	2.18665	62.0749	336
AB129 CL3a ROI1 (Active)	LesionCore	640.948	996.983	Nucleus	0.664828	0.658069	1.26047	0.520667	15.1792	0.455437	0.237678	3.65538	5.99147	9.14084	8.91107	2.24313	0.350747	0.10292	0.132506	24.659	1.71945	79.5667	87
AB129 CL3a ROI1 (Active)	LesionCore	664.141	950.02	Nucleus	0.612977	0.0501719	0.993844	0.910008	16.9365	0.0666055	0.0959688	1.73285	3.13835	9.0252	9.79594	3.10828	0.455129	0.0943477	1.77452	14.7824	2.43593	72.7939	256
AB129 CL3a ROI1 (Active)	LesionCore	702.136	945.957	Nucleus	0.558508	0.0377092	0.77159	0.698908	12.0022	0.0645027	0.0431766	1.14489	2.16564	8.39039	9.89908	3.48725	0.480679	0.0613995	0.483641	45.569	2.74638	45.5482	368
AB129 CL3a ROI1 (Active)	LesionCore	687.756	956.491	Nucleus	0.485069	0.0367246	1.29905	1.06477	22.5764	0.126141	0.0622737	2.32984	4.01148	10.1671	9.75627	3.45953	0.390668	0.0713442	0.670742	20.806	2.43001	49.5784	581
AB129 CL3a ROI1 (Active)	LesionCore	645.273	913.652	Nucleus	0.975495	0.0531275	1.2395	0.791778	10.5581	0.0697874	0.0293364	0.883514	1.61789	9.14049	7.76729	3.11487	1.17496	0.120355	0.955068	29.9705	2.00748	109.013	541
AB129 CL3a ROI1 (Active)	LesionCore	647.06	873.816	Nucleus	0.620074	0.283376	0.491527	1.04353	7.83198	0.201519	11.1915	1.55469	2.76075	3.34375	9.5271	3.35934	0.453793	0.144696	1.11749	5.0745	1.30284	128.695	769
AB129 CL3a ROI1 (Active)	LesionCore	704.426	929.714	Nucleus	0.626272	0.144596	0.680216	0.447449	10.4837	0.15042	0.0531478	1.29362	2.23752	7.3467	9.21299	2.88111	0.468388	0.0488892	0.441079	58.4709	2.31362	53.1034	379
AB129 CL3a ROI1 (Active)	LesionCore	714.377	915.934	Nucleus	0.95323	0.117803	0.985898	0.641221	11.2731	0.187943	0.0412869	1.67764	3.08848	10.0821	11.6265	3.81952	0.616078	0.15275	0.556258	15.0164	2.69799	50.338	244
AB129 CL3a ROI1 (Active)	LesionCore	726.432	929.088	Nucleus	0.666877	0.0407654	0.812155	1.06414	12.5532	0.0612938	0.0627107	2.87773	5.11567	7.80411	8.76432	2.99162	0.432526	0.0755262	0.592929	16.089	1.83816	34.1167	439
AB129 CL3a ROI1 (Active)	LesionCore	730.97	909.711	Nucleus	0.597021	0.11377	0.754825	0.626676	8.47361	0.0827102	0.111956	2.22564	3.95515	5.62326	7.65639	2.54865	0.370076	0.0968851	1.3528	8.23656	1.81104	42.9844	383
AB129 CL3a ROI1 (Active)	LesionCore	706.873	815.029	Nucleus	0.575448	0.0734513	1.04756	0.697536	15.7251	0.0485227	0.0455097	2.32021	3.91299	10.5296	8.444	3.43089	0.401815	0.172279	0.735055	6.38846	2.2288	111.759	308
AB129 CL3a ROI1 (Active)	LesionCore	650.468	783.97	Nucleus	0.686458	0.0405985	1.35214	0.942468	10.1272	0.0644242	0.0585947	1.3213	2.49045	9.59583	8.6691	3.32462	0.438288	0.0839413	1.02096	9.27106	2.02682	56.1432	528
AB129 CL3a ROI1 (Active)	LesionCore	666.767	788.482	Nucleus	0.497007	0.0401298	0.893425	0.584302	10.684	0.0464912	0.0274807	0.952042	1.68766	7.09279	6.5809	2.63555	0.250954	0.0801368	1.50504	8.13475	1.80519	67.3421	285
AB129 CL3a ROI1 (Active)	LesionCore	660.751	770.404	Nucleus	0.830413	0.0374371	1.36675	1.19304	10.8534	0.0942365	0.0834192	0.762269	1.1898	14.0979	8.75732	3.59705	0.478491	0.0732036	0.754751	13.7489	2.37689	48.9814	334
AB129 CL3a ROI1 (Active)	LesionCore	661.466	760.152	Nucleus	0.580876	0.0435031	0.817031	0.797543	10.0937	0.0426335	0.296978	0.832814	1.32745	8.29974	5.4681	2.18911	0.266624	0.103882	5.32966	7.5902	1.3898	40.6931	322
AB129 CL3a ROI1 (Active)	LesionCore	686.295	784.412	Nucleus	0.677732	0.0443945	0.709831	0.60019	9.48478	0.05175	0.0821445	1.79885	3.33551	7.30645	6.58718	2.32519	0.255367	0.089388	0.299123	9.51391	1.6504	75.2389	616
AB129 CL3a ROI1 (Active)	LesionCore	726.879	834.758	Manual Microglia	0.516834	0.0498759	0.462943	0.619947	7.72479	0.0603198	0.047136	1.2691	2.32747	6.40753	5.89315	2.25692	0.323531	0.0921611	0.979351	7.9137	1.91305	113.626	838
AB129 CL3a ROI1 (Active)	LesionCore	735.608	862.484	Nucleus	0.395203	0.134404	0.795005	0.354442	8.62526	0.0520351	0.0439952	1.03039	1.67971	7.05395	5.23559	1.43794	0.220919	0.0640989	0.236049	10.5147	1.00415	84.6745	627
AB129 CL3a ROI1 (Active)	LesionCore	750.942	833.498	Nucleus	0.610556	0.0440506	0.746261	0.499659	10.4279	0.0553033	0.0395071	1.24199	2.36077	6.3664	6.74301	2.4624	0.365144	0.0756919	0.589224	8.6759	2.01301	111.287	633
AB129 CL3a ROI1 (Active)	LesionCore	698.387	799.84	Nucleus	0.516277	0.142415	1.04202	2.87491	13.9664	0.0400063	0.0251572	3.69303	6.31684	8.23616	6.92275	2.39442	0.373767	0.11066	0.577447	11.2535	1.72588	94.4973	159
AB129 CL3a ROI1 (Active)	LesionCore	718.61	804.662	Nucleus	0.566632	0.0395826	1.9852	1.38362	18.0444	0.0443536	0.0357101	2.45022	4.71792	14.4604	9.35951	3.79148	0.428264	0.0667739	0.783971	10.7633	2.62232	112.104	345
AB129 CL3a ROI1 (Active)	LesionCore	701.189	776.726	Nucleus	0.720274	0.0599151	0.767047	0.423623	9.32857	0.0722264	0.158387	3.31121	5.85484	7.44856	9.5304	2.51138	0.467255	0.215783	1.03887	17.3834	1.54258	80.7315	106
AB129 CL3a ROI1 (Active)	LesionCore	700.999	762.968	Nucleus	0.500813	0.0658324	0.651942	0.473856	10.7101	0.0732924	0.109349	2.442	4.31483	6.06804	6.14693	1.88639	0.310458	0.082846	1.5022	9.00226	1.27909	73.3546	513
AB129 CL3a ROI1 (Active)	LesionCore	716.35	784.453	Nucleus	0.649768	0.0456891	1.26689	0.772733	27.1229	0.0709443	0.135804	3.14185	5.36397	12.1913	9.19874	3.88595	0.519284	0.0751085	16.0437	6.57837	2.30196	97.681	341
AB129 CL3a ROI1 (Active)	LesionCore	712.284	755.337	Nucleus	0.610222	0.0592886	0.703117	0.587458	10.2728	0.0734402	0.0534082	1.96174	3.76362	7.58039	7.04494	2.66878	0.366703	0.113356	1.12833	8.88984	2.02789	80.5709	343
AB129 CL3a ROI1 (Active)	LesionCore	744.14	800.135	Nucleus	0.551635	0.0394129	0.894709	0.519611	10.4634	0.0371854	0.0260042	1.88057	3.40583	6.05701	6.28919	2.56179	0.302117	0.0640941	0.459619	8.68059	1.93404	129.317	712
AB129 CL3a ROI1 (Active)	LesionCore	734.822	782.454	Nucleus	0.404591	0.0250732	1.1401	0.816333	17.3767	0.0581165	0.0261653	1.99771	3.94503	10.4514	6.78193	2.77504	0.326138	0.0705257	9.19705	11.7977	2.09763	112.272	369
AB129 CL3a ROI1 (Active)	LesionCore	749.651	773.734	Nucleus	0.534824	0.0319865	1.1629	1.07213	13.7371	0.0499363	0.0189459	2.02308	3.7681	13.0423	7.35805	3.209	0.456867	0.0715386	0.347811	10.1206	2.33232	121.994	518
AB129 CL3a ROI1 (Active)	LesionCore	736.915	754.646	Nucleus	0.710098	0.0318207	1.38404	1.09473	14.3217	0.0426723	0.0456779	1.83337	3.28956	13.9043	8.01063	3.7223	0.406818	0.0724342	1.17773	8.84318	2.76953	103.969	357
AB129 CL3a ROI1 (Active)	LesionCore	823.429	940.905	Nucleus	0.771731	0.0646243	2.14278	0.596447	14.5419	0.0562574	0.033429	2.99611	5.35967	12.8143	10.4481	3.85958	0.629926	0.0693728	0.31058	15.8615	3.38055	59.777	338
AB129 CL3a ROI1 (Active)	LesionCore	850.737	977.536	Manual Microglia	0.88201	0.0391414	0.753378	0.50047	12.3453	0.0985789	0.0295329	2.35957	4.10188	11.6214	11.234	3.92953	0.476789	0.144546	0.319408	9.9627	2.96426	88.3273	304
AB129 CL3a ROI1 (Active)	LesionCore	858.426	956.268	Nucleus	0.714538	0.0219718	1.16657	1.0851	16.6004	0.0799566	0.0298221	1.95514	3.4905	12.2931	9.87925	3.8016	0.527798	0.131924	1.51469	11.4825	2.89318	93.0427	461
AB129 CL3a ROI1 (Active)	LesionCore	865.762	995.749	Nucleus	0.464524	0.0184089	1.18968	2.49858	13.5253	0.0631422	0.0588133	1.41213	2.87881	13.062	9.89083	3.46844	0.423244	0.0897067	3.30613	9.93088	2.6356	107.616	225
AB129 CL3a ROI1 (Active)	LesionCore	882.556	950.507	Nucleus	0.669819	0.028326	0.830755	0.632297	15.9082	0.0644685	0.0137397	1.28989	2.20451	8.36699	8.30546	2.63816	0.38816	0.118037	1.89584	8.71173	2.29841	91.4061	730
AB129 CL3a ROI1 (Active)	LesionCore	816.178	892.793	Nucleus	0.786402	0.155141	1.7341	1.00966	21.8621	0.15274	0.0462814	2.07881	3.43083	16.4768	10.4897	3.62	0.528265	0.10665	0.921044	11.1045	2.6386	75.7749	597
AB129 CL3a ROI1 (Active)	LesionCore	825.055	882.127	Nucleus	0.8839	0.203861	1.39674	1.46737	13.5254	0.223268	0.0396555	2.21825	4.12487	15.8288	10.6434	3.54658	0.570478	0.172301	0.349225	12.3823	2.49119	86.0187	209
AB129 CL3a ROI1 (Active)	LesionCore	831.657	881.216	Nucleus	0.574784	0.0737164	0.837201	0.544597	14.2381	0.117351	0	2.91072	4.30957	13.7731	10.5022	3.94547	0.792515	0.105858	0.23544	9.7703	2.84787	80.5214	134
AB129 CL3a ROI1 (Active)	LesionCore	785.071	869.397	Nucleus	0.535101	0.0762894	1.75579	1.05182	15.368	0.0951395	0.0683049	2.40989	3.99256	17.762	10.6065	3.71286	0.471457	0.100884	1.85137	10.5506	2.7935	78.8822	387
AB129 CL3a ROI1 (Active)	LesionCore	769.16	815.798	Nucleus	0.627616	0.059765	1.09828	0.773997	15.812	0.0524	0.0245343	1.99406	3.60382	10.6978	7.42137	3.07696	0.381153	0.0880423	1.41086	10.4767	2.47515	129.114	685
AB129 CL3a ROI1 (Active)	LesionCore	779.213	838.061	Nucleus	0.696867	0.0907639	1.36869	1.05242	19.7415	0.134988	0.0875667	1.59383	2.59662	14.7424	12.0381	4.2505	0.618324	0.142756	0.34052	14.105	2.95931	108.116	487
AB129 CL3a ROI1 (Active)	LesionCore	811.193	807.268	Nucleus	0.473662	0.0188904	0.531461	0.398539	5.72402	0.076807	0.0252719	0.986987	2.0082	7.40961	7.05214	2.02087	0.381548	0.088886	0.167513	10.2586	1.8195	109.576	228
AB129 CL3a ROI1 (Active)	LesionCore	812.228	777.838	Nucleus	0.562543	0.022305	1.51027	0.876134	26.6086	0.057475	0.0467997	1.30235	2.14807	19.0654	9.35227	3.53911	0.561499	0.101366	0.433355	16.3089	2.21829	124.686	659
AB129 CL3a ROI1 (Active)	LesionCore	828.662	786.009	Nucleus	0.694797	0.043009	2.52812	1.37798	23.7493	0.0943874	0.038036	0.927545	1.72115	27.2657	13.7966	5.27333	0.583707	0.0437928	0.563982	21.2187	3.45828	106.775	222
AB129 CL3a ROI1 (Active)	LesionCore	858.35	848.769	Nucleus	0.957523	0.042948	0.923737	0.575636	16.3206	0.0759388	0.0297095	2.06478	3.94372	11.452	11.2628	3.81058	0.689783	0.0897156	3.01591	7.15543	2.7532	51.8577	327
AB129 CL3a ROI1 (Active)	LesionCore	834.374	828.341	Nucleus	1.25595	0.0222854	0.865227	0.622477	8.50608	0.0605904	0.0250523	1.63483	2.73342	11.0922	9.94834	3.54936	0.548309	0.134854	0.285157	9.08584	2.24171	80.2256	459
AB129 CL3a ROI1 (Active)	LesionCore	845.492	790.597	Manual Microglia	0.828513	0.0176385	1.77334	1.10091	17.1697	0.0910026	0.0404385	2.43847	4.36912	20.1313	11.6655	4.35012	0.686921	0.0788744	0.491756	9.65432	3.60194	91.2127	390
AB129 CL3a ROI1 (Active)	LesionCore	860.488	757.849	Manual Microglia	1.05702	0.0358997	1.53352	1.52975	20.372	0.0874916	0.0592759	2.51158	4.41593	16.2332	12.2784	4.45964	0.742385	0.148505	1.11967	11.0353	3.5747	106.667	598
AB129 CL3a ROI1 (Active)	LesionCore	862.3	799.448	Nucleus	0.789418	0.281639	1.21329	0.741442	11.775	0.0622827	0.036867	2.18817	3.87109	13.2368	10.3891	3.72882	0.488226	0.11591	0.74005	11.6003	2.452	73.109	421
AB129 CL3a ROI1 (Active)	LesionCore	873.123	799.594	Nucleus	0.885051	0.211489	1.56832	0.946895	14.6418	0.0881522	0.0602391	2.82233	4.87924	17.1574	11.1245	4.02538	0.642678	0.121851	5.88534	14.3135	2.62169	65.5986	276
AB129 CL3a ROI1 (Active)	LesionCore	876.715	754.654	Manual Microglia	1.12037	0.017698	1.48923	0.970718	20.42	0.0866678	0.044047	1.49182	2.57865	14.3406	13.2776	5.13013	0.764258	0.12007	19.9176	10.0975	3.9043	100.564	298
AB129 CL3a ROI1 (Active)	LesionCore	873.375	775.973	Nucleus	1.50012	0.037087	1.87164	1.42801	19.858	0.0803315	0.043538	1.23874	2.0283	20.0835	14.6974	5.26926	0.782082	0.159864	9.27877	14.4246	3.79226	84.4526	184
AB129 CL3a ROI1 (Active)	LesionCore	914.317	942.598	Manual Microglia	0.575898	0.0455705	0.804275	0.576726	10.7308	0.0749212	0.05099	1.13133	2.19137	8.5018	8.54991	2.63348	0.300352	0.0804573	11.4187	9.60938	2.1774	77.623	901
AB129 CL3a ROI1 (Active)	LesionCore	952.005	995.339	Nucleus	0.847425	0.0214103	0.479026	0.382132	13.1802	0.0535751	0.0423297	2.83494	5.001	9.7019	8.43642	3.04057	0.461403	0.157249	3.11211	5.7741	2.26458	126.136	273
AB129 CL3a ROI1 (Active)	LesionCore	959.443	984.144	Nucleus	0.91447	0.0175047	0.288041	0.253006	9.18277	0.0691735	0.436536	1.12883	2.07203	8.34199	8.44781	3.01052	0.375852	0.116896	0.145555	4.60915	2.48838	115.183	317
AB129 CL3a ROI1 (Active)	LesionCore	977.454	913.061	Nucleus	0.937679	0.242302	0.657584	0.42976	11.727	0.341447	0.0926031	3.15519	5.39499	5.92585	9.87937	3.75246	0.642885	0.0900573	1.50539	4.92124	2.9163	49.607	262
AB129 CL3a ROI1 (Active)	LesionCore	973.077	895.342	Nucleus	0.46522	0.0850241	0.58954	0.877213	10.4589	0.104646	0.0393746	5.81277	10.0571	7.35682	10.5241	3.7812	0.478773	0.165722	0.381151	5.18566	1.95148	31.7845	291
AB129 CL3a ROI1 (Active)	LesionCore	995.359	895.282	Nucleus	0.762879	0.223621	0.761282	0.598568	21.7363	0.235442	0.0207864	2.93552	5.15507	10.3527	11.3232	4.0955	0.559811	0.0955922	0.27449	8.34188	2.63325	43.7315	206
AB129 CL3a ROI1 (Active)	LesionCore	967.72	885.95	Nucleus	0.751953	0.0563141	0.697932	0.728649	10.2032	0.0605393	0.0463194	2.73894	4.72178	9.36459	11.7217	4.35902	0.645665	0.209387	1.22168	5.16012	3.04779	21.0111	191
AB129 CL3a ROI1 (Active)	LesionCore	961.474	876.48	Nucleus	0.896758	0.0633366	0.723317	0.650209	7.35516	0.0782026	0.0526013	1.26021	1.88379	9.46345	10.6978	4.38599	0.423248	0.168578	1.88741	4.60837	3.10963	10.1062	306
AB129 CL3a ROI1 (Active)	LesionCore	949.012	804.796	Nucleus	0.653189	0.0296605	0.628541	0.573969	7.27143	0.0564918	0.177658	2.17388	3.79973	7.93117	6.44065	2.33067	0.297407	0.0843457	1.34718	4.74506	1.61664	29.8702	486
AB129 CL3a ROI1 (Active)	LesionCore	945.349	821.898	Nucleus	0.678717	0.119199	0.445159	1.19827	6.4028	0.114769	0.186068	2.50677	4.58888	4.97932	7.3481	2.39042	0.482347	0.296124	3.57285	6.92046	1.43243	16.0382	251
AB129 CL3a ROI1 (Active)	LesionCore	959.254	834.701	Nucleus	1.2311	0.256895	1.35695	0.945477	18.5937	0.249051	2.87515	3.36943	5.46803	11.2395	11.6384	3.88916	0.502418	0.129099	0.416192	10.4864	2.48349	2.79737	354
AB129 CL3a ROI1 (Active)	LesionCore	965.58	821.208	Nucleus	0.92659	0.135057	1.5375	0.675222	15.3915	0.110792	0.300137	4.36606	7.59098	11.6003	9.78259	3.79041	0.471849	0.0785802	1.05744	5.3937	2.56741	9.17458	212
AB129 CL3a ROI1 (Active)	LesionCore	916.642	776.233	Nucleus	0.797472	0.0322197	0.653887	0.510002	10.9139	0.0653799	0.113821	0.971099	1.86498	7.6986	7.66036	2.3906	0.294563	0.105111	1.1416	8.94329	1.59483	65.0212	487
AB129 CL3a ROI1 (Active)	LesionCore	901.803	741.948	Nucleus	1.11483	0.0507522	0.812384	0.702435	11.7413	0.0810706	0.107849	1.67772	3.08801	8.98906	10.4306	3.54158	0.703215	0.119916	24.1729	10.1319	2.34258	101.484	581
AB129 CL3a ROI1 (Active)	LesionCore	931.866	774.852	Nucleus	1.0131	0.115162	0.739375	0.389986	11.0571	0.189722	0.171731	1.2587	1.90411	6.34484	8.97246	3.40655	0.574213	0.0731898	0.280264	7.27169	2.12026	61.8599	216
AB129 CL3a ROI1 (Active)	LesionCore	966.352	780.928	Nucleus	0.677549	0.0400324	0.757966	0.470933	6.75472	0.0626991	0.0403873	1.53678	2.78114	7.74759	6.79124	2.53884	0.418795	0.0744858	1.08976	5.86212	1.76654	31.0563	741
AB129 CL3a ROI1 (Active)	LesionCore	986.037	767.213	Nucleus	0.701872	0.0480479	1.13152	1.08747	9.37903	0.0534972	0.0330197	1.7059	2.79328	9.41244	9.08691	3.61506	0.371076	0.231718	2.43768	5.79657	2.09993	32.6966	710
AB129 CL3a ROI1 (Active)	LesionCore	994.747	784.438	Nucleus	0.699025	0.0436728	1.10712	0.875741	17.343	0.114765	0.132444	1.42014	2.0622	11.3036	7.94407	2.93342	0.32066	0.0588086	0.912315	6.01675	2.07798	15.1251	162
AB129 CL3a ROI1 (Active)	LesionCore	413	701.713	Nucleus	0.129384	0.019241	0.198596	0.147365	2.51626	0.0251165	0.0142108	0.903673	1.45154	1.15096	2.2621	0.622351	0.0774357	0.0379317	0.134522	12.9614	0.37608	164.693	498
AB129 CL3a ROI1 (Active)	LesionCore	445.549	689.965	Nucleus	0.333269	0.0170913	0.235915	0.21946	8.42628	0.0313899	0.0555306	1.19351	2.22124	2.33138	3.09169	1.01388	0.144368	0.107291	1.17436	13.978	0.846091	132.07	931
AB129 CL3a ROI1 (Active)	LesionCore	448	624	Nucleus	0.085665	0.0106139	0.0949473	0.103794	1.32556	0.0193827	0.00630952	0.575493	0.883367	0.787726	1.87099	0.367884	0.0577687	0.0262415	0.0659932	7.87108	0.307172	144.837	588
AB129 CL3a ROI1 (Active)	LesionCore	455.786	711.495	Nucleus	0.194584	0.0123651	0.292506	0.277597	4.27291	0.0265683	0.0255063	1.37275	2.52838	2.02537	2.5195	0.884225	0.130062	0.0311302	1.32883	13.8937	0.637421	122.789	630
AB129 CL3a ROI1 (Active)	LesionCore	477.38	688.312	Nucleus	0.255387	0.0165971	0.629894	0.557295	3.88517	0.0271769	0.016137	1.18339	2.12053	3.1895	2.9765	1.05727	0.123948	0.0456848	0.334525	14.3887	0.721004	100.286	752
AB129 CL3a ROI1 (Active)	LesionCore	510.916	730.079	Nucleus	0.532527	0.034561	0.451801	1.28392	6.93391	0.0677874	0.0419781	1.50745	2.6159	4.43612	4.32873	1.5787	0.195509	0.0548368	0.279746	17.8333	1.18465	74.8959	729
AB129 CL3a ROI1 (Active)	LesionCore	492.933	712.218	Nucleus	0.500178	0.0900903	0.490771	0.398654	5.78808	0.082932	0.10594	1.62439	2.7258	3.40389	6.11178	2.01338	0.282546	0.0798398	0.241659	14.7244	0.990535	86.4066	986
AB129 CL3a ROI1 (Active)	LesionCore	507.946	683.907	Nucleus	0.472727	0.0327193	0.541485	0.447795	6.8883	0.0190702	0.0253099	1.79645	3.20176	3.75975	5.63762	1.82438	0.299064	0.0741559	2.13716	16.9471	1.18212	69.971	513
AB129 CL3a ROI1 (Active)	LesionCore	521.382	696.173	Nucleus	0.463783	0.0289687	0.405892	0.425381	6.11532	0.031607	0.0406383	1.43231	2.39381	3.78481	4.51967	1.82031	0.247515	0.0477043	0.166052	15.6188	1.08934	56.3793	575
AB129 CL3a ROI1 (Active)	LesionCore	503.142	658.069	Nucleus	0.347823	0.0213607	0.565257	0.585967	5.06322	0.0287905	0.0474869	1.6009	2.73479	3.25717	3.26075	1.33458	0.130806	0.0319524	0.437433	10.2986	0.900612	80.8088	840
AB129 CL3a ROI1 (Active)	LesionCore	409.537	598.998	Nucleus	0.0550598	0.0168239	0.0803156	0.0654385	0.505821	0.00557807	0.0151196	0.345017	0.694754	0.516651	0.865216	0.383279	0.0502492	0.0257708	0.102841	10.8748	0.297409	190.445	301
AB129 CL3a ROI1 (Active)	LesionCore	458.794	566.848	Nucleus	0.23554	0.0185164	0.312763	0.226173	3.49143	0.035699	0.0608796	1.37129	2.50766	1.82288	2.54817	0.906856	0.128398	0.0433706	0.249295	13.5307	0.564952	170.191	947
AB129 CL3a ROI1 (Active)	LesionCore	467.955	544.935	Nucleus	0.553072	0.0203146	0.167215	0.181821	14.4939	0.0198235	0.471512	0.92965	1.61912	2.67544	4.02836	1.55743	0.14921	0.216678	0.660552	9.84141	1.2574	180.402	391
AB129 CL3a ROI1 (Active)	LesionCore	478.135	527.794	Nucleus	0.263429	0.0140094	0.339879	0.197539	3.80954	0.0232579	0.0328947	0.958113	1.69991	1.41786	2.02344	0.710849	0.131461	0.0340047	0.137376	14.7428	0.542912	181.549	636
AB129 CL3a ROI1 (Active)	LesionCore	534.2	717.563	Nucleus	0.804893	0.0744438	1.03301	0.98715	12.6029	0.0554611	0.0468444	1.69118	3.20962	8.53194	6.51237	2.67178	0.364539	0.0900692	1.92617	16.7954	1.85319	48.3652	347
AB129 CL3a ROI1 (Active)	LesionCore	539.918	732.063	Nucleus	0.407225	0.220951	0.916354	0.739242	10.7128	0.191739	0.0257512	2.51757	4.43331	5.59065	5.12714	2.19024	0.249948	0.0314836	1.8078	16.3324	1.3632	51.3281	426
AB129 CL3a ROI1 (Active)	LesionCore	521.102	650.261	Nucleus	0.124589	0.0172043	0.375256	0.263256	5.49054	0.0495269	0.0044129	0.9314	1.60456	2.19747	2.46152	0.848796	0.0901376	0.0306796	0.126303	6.8079	0.491228	68.386	465
AB129 CL3a ROI1 (Active)	LesionCore	630.845	708.556	Nucleus	0.186108	0.209992	0.169703	0.165048	4.13242	0.134281	0.558775	3.08139	5.66004	1.31536	2.83016	0.794952	0.15657	0.040498	0.210104	6.58198	0.799036	5.18364	249
AB129 CL3a ROI1 (Active)	LesionCore	619.265	718.756	Nucleus	0.516892	0.131928	0.141856	1.17763	10.0494	0.142025	11.8625	2.82447	5.054	2.26098	9.84794	3.60353	0.599505	0.166108	0.245087	4.44503	1.48525	0.0180973	277
AB129 CL3a ROI1 (Active)	LesionCore	638.293	723.106	Nucleus	0.468249	0.314357	0.850056	0.616474	14.0706	0.346239	1.37775	4.08077	6.90339	4.42855	6.78454	2.59674	0.536202	0.138638	0.265915	6.81848	1.73349	4.00715	213
AB129 CL3a ROI1 (Active)	LesionCore	633.13	745.335	Nucleus	1.15831	0.250127	1.15037	0.660218	10.7936	0.338244	0.184617	2.43233	4.07128	9.89562	7.10325	2.60099	0.344247	0.0713006	0.31438	6.71285	1.72915	14.2848	316
AB129 CL3a ROI1 (Active)	LesionCore	640.389	733.859	Nucleus	0.589981	0.153431	0.825821	0.589477	11.7904	0.105809	0.491966	1.16321	1.97364	4.93136	4.88298	1.88635	0.196828	0.0677786	0.210599	4.99343	1.05413	7.96864	262
AB129 CL3a ROI1 (Active)	LesionCore	630.534	688.441	Nucleus	0.946598	0.11466	0.619354	0.56561	8.84657	0.169756	0.168337	2.14757	3.80616	4.42373	5.52381	2.10802	0.251949	0.0962191	0.223711	3.694	1.53271	14.0572	356
AB129 CL3a ROI1 (Active)	LesionCore	636.137	659.73	Nucleus	0.766503	0.0467606	0.786705	0.866727	18.886	0.0566667	0.240855	2.66939	4.88821	5.64048	5.49229	2.20764	0.228232	0.113514	0.415348	10.4182	1.39636	39.4835	543
AB129 CL3a ROI1 (Active)	LesionCore	638.82	621.64	Nucleus	0.265406	0.0166002	0.121082	0.0796051	1.89153	0.0261775	0.101488	0.983798	1.56929	1.19244	2.18695	0.529653	0.0871558	0.0227923	0.173655	26.9855	0.464495	73.8119	828
AB129 CL3a ROI1 (Active)	LesionCore	530.065	582.84	Nucleus	0.258803	0.0495785	0.248437	0.235752	2.81138	0.0279153	0.0217061	1.26872	2.34473	1.46486	2.44569	0.778073	0.0953243	0.0620743	0.8185	6.47182	0.5264	115.958	956
AB129 CL3a ROI1 (Active)	LesionCore	540.129	560.926	Nucleus	0.172322	0.0323088	0.128973	1.09501	1.5538	0.0192494	0.0152565	1.63025	2.85646	1.06531	2.01408	0.550359	0.072424	0.0539822	0.282549	5.80844	0.296354	131.996	842
AB129 CL3a ROI1 (Active)	LesionCore	546.232	516.349	Nucleus	0.136049	0.030017	0.233168	0.208582	1.86723	0.0336423	0.00973236	0.776981	1.34095	1.02213	1.54698	0.610479	0.0720268	0.0244526	0.156146	5.67239	0.383465	172.592	411
AB129 CL3a ROI1 (Active)	LesionCore	540.252	500.067	Nucleus	0.306806	0.0308211	0.34835	0.28479	2.96415	0.0290308	0.0235029	1.77058	3.30962	1.59717	2.87072	0.94271	0.13177	0.0587845	0.150566	13.3328	0.666026	187.993	682
AB129 CL3a ROI1 (Active)	LesionCore	565.453	537.523	Nucleus	0.0803675	0.0318586	0.187332	0.0621726	2.65215	0.0414766	0.0109287	1.0838	2.08591	0.807692	1.44063	0.277899	0.0530846	0.0230256	0.0966347	5.69102	0.264729	148.024	898
AB129 CL3a ROI1 (Active)	LesionCore	571.524	491.436	Nucleus	0.298917	0.029174	0.764549	0.658284	5.56887	0.0312703	0.0145557	1.07192	1.82512	2.96178	4.04422	1.74811	0.178637	0.0808193	0.308834	22.5063	1.02716	192.822	592
AB129 CL3a ROI1 (Active)	LesionCore	580.24	581.941	Nucleus	0.173148	0.013919	0.333497	0.334403	2.71513	0.0222193	0.0110763	1.3662	2.44226	1.76544	2.43645	0.760749	0.141248	0.0484505	0.182414	9.84117	0.532927	102.179	839
AB129 CL3a ROI1 (Active)	LesionCore	617.02	557.779	Nucleus	0.268368	0.0198435	0.670405	0.4347	5.99225	0.0294491	0.009759	1.71803	2.93104	3.66585	3.32355	1.174	0.111049	0.037493	0.226473	9.19936	0.883077	128.126	639
AB129 CL3a ROI1 (Active)	LesionCore	600.608	547.685	Nucleus	0.225266	0.0214634	0.239516	0.224622	2.36427	0.0464045	0.0181809	0.999431	1.76651	1.71372	2.40482	0.7926	0.138965	0.0401606	0.163096	6.20483	0.612421	136.13	492
AB129 CL3a ROI1 (Active)	LesionCore	600.338	575.1	Nucleus	0.21694	0.0199759	0.61999	0.397139	4.39233	0.0188007	0.00960825	1.55824	3.01865	3.68839	3.11464	1.1281	0.123735	0.0455584	1.79967	9.48558	0.820993	108.748	582
AB129 CL3a ROI1 (Active)	LesionCore	622.864	584.018	Nucleus	0.197951	0.0139621	0.250705	0.183618	2.99717	0.0258782	0.0141069	1.20332	2.20038	1.74925	1.91458	0.826491	0.128595	0.0442246	0.197562	5.96918	0.679279	103.692	739
AB129 CL3a ROI1 (Active)	LesionCore	589.53	487.577	Nucleus	0.67108	0.0215207	1.2803	1.12014	8.87949	0.0465262	0.0137741	1.00721	1.87445	4.18964	5.47669	2.51293	0.252011	0.0854628	2.64893	34.2998	1.65189	195.948	363
AB129 CL3a ROI1 (Active)	LesionCore	591.321	507.354	Nucleus	0.242023	0.0188827	0.302159	0.312486	4.308	0.0184874	0.0103032	1.32494	2.31176	1.66107	2.72622	0.971518	0.163395	0.0898878	0.94857	15.2394	0.620973	176.231	597
AB129 CL3a ROI1 (Active)	LesionCore	615.983	508.79	Nucleus	0.114995	0.0146108	0.272619	0.23305	3.19804	0.0227388	0.00844327	1.332	2.2578	1.93422	1.90092	0.599141	0.0764116	0.0316873	0.131959	8.06477	0.450165	176.181	758
AB129 CL3a ROI1 (Active)	LesionCore	660.038	715.52	Nucleus	0.318231	0.0392791	0.835662	0.664359	5.99342	0.0561752	0.0275498	2.12409	3.63535	3.67051	4.06239	1.53879	0.1784	0.128858	1.18178	8.33712	1.13446	26.2882	953
AB129 CL3a ROI1 (Active)	LesionCore	643.082	710.273	Nucleus	0.475864	0.198755	1.26419	0.895745	14.2833	0.300236	0.340791	1.98584	3.29242	5.89312	6.14818	2.25095	0.152073	0.126091	0.388327	9.3664	1.53638	14.2584	110
AB129 CL3a ROI1 (Active)	LesionCore	664.247	688.974	Nucleus	0.866783	0.0920855	0.465578	0.399831	9.38726	0.0800297	0.995409	1.81779	3.03525	3.0812	5.69022	2.07351	0.326236	0.166994	0.947071	5.90021	0.904957	42.2352	538
AB129 CL3a ROI1 (Active)	LesionCore	656.284	640.656	Nucleus	0.881245	0.0993409	0.273716	0.214568	7.4267	0.0572565	0.671703	0.848282	1.46633	2.43462	6.55365	2.26052	0.489445	0.0971299	0.123403	8.27852	0.949102	66.6383	616
AB129 CL3a ROI1 (Active)	LesionCore	672.101	610.18	Nucleus	0.444298	0.011734	0.156692	0.160953	4.52457	0.0218102	0.415355	0.829491	1.53945	1.59441	3.5603	1.14497	0.203569	0.0343574	0.109182	11.0244	0.475136	100.626	985
AB129 CL3a ROI1 (Active)	LesionCore	696.918	652.025	Nucleus	0.667489	0.0230227	0.435253	0.371412	4.13623	0.0407697	0.180878	1.37335	2.54426	3.36028	4.85861	1.65485	0.412697	0.0901683	0.444939	6.75773	1.05063	88.8306	838
AB129 CL3a ROI1 (Active)	LesionCore	762.224	747.951	Nucleus	0.660633	0.0611731	1.54313	0.894269	25.1417	0.0695962	0.0223164	2.8684	5.11127	15.5073	10.1412	4.14523	0.505192	0.101708	2.01313	18.6125	2.74628	127.159	572
AB129 CL3a ROI1 (Active)	LesionCore	719.669	672.52	Nucleus	1.06298	0.0355407	1.23973	0.866248	12.6524	0.0653257	0.0489967	0.989779	1.86613	9.32677	9.73653	3.47968	0.417814	0.106182	0.41887	17.465	2.65964	97.4118	307
AB129 CL3a ROI1 (Active)	LesionCore	724.712	651.476	Nucleus	0.781455	0.0116754	0.336788	0.251775	5.58186	0.0320471	0.0270183	1.09144	2.03186	5.58393	5.37908	1.81534	0.355746	0.0470864	0.522429	6.84944	1.51051	112.762	382
AB129 CL3a ROI1 (Active)	LesionCore	749.53	648.151	Nucleus	0.700485	0.0680059	1.04095	0.532396	11.1678	0.0633018	0.0605976	2.92112	4.83464	6.21101	8.76483	2.4404	0.337686	0.14429	0.227657	18.2621	1.71661	135.611	169
AB129 CL3a ROI1 (Active)	LesionCore	737.241	645.529	Nucleus	0.589694	0.0124082	0.366544	0.318766	5.18416	0.0488594	0.0257574	2.40231	4.0835	3.90988	5.12018	1.61231	0.274295	0.0672222	0.18341	10.3113	1.10091	126.459	441
AB129 CL3a ROI1 (Active)	LesionCore	770.982	635.773	Nucleus	0.973132	0.150257	0.849609	0.666587	8.73483	0.0433073	0.0468469	2.19473	3.76258	6.36482	6.39333	2.67364	0.349385	0.0634331	0.638392	7.91105	1.94944	160.283	882
AB129 CL3a ROI1 (Active)	LesionCore	775.5	622.092	Nucleus	1.07403	0.0533015	1.14181	0.620187	13.7271	0.0200802	0.019229	1.80327	3.33269	8.02775	6.50411	2.94909	0.366962	0.135996	0.212347	6.37544	2.39914	171.352	262
AB129 CL3a ROI1 (Active)	LesionCore	651.222	575.331	Nucleus	0.152214	0.00985567	0.290093	0.272565	4.12801	0.0318763	0.0248557	0.673955	1.09088	2.23399	2.48526	0.799672	0.110247	0.0459113	0.170563	9.52889	0.50493	120.909	485
AB129 CL3a ROI1 (Active)	LesionCore	664.653	578.37	Nucleus	0.314511	0.0152672	0.430237	0.449473	4.64658	0.00763359	0.0249542	1.38499	2.71954	3.11228	3.68963	1.28654	0.177687	0.0763435	0.135786	8.44635	1.19872	123.684	131
AB129 CL3a ROI1 (Active)	LesionCore	696	614	Nucleus	0.153058	0	0.385538	0.228615	2.29954	0	0.0192308	2.05375	4.08962	1.7006	1.55996	0.664442	0.117423	0	0.164635	2.64727	0.396788	112.457	52
AB129 CL3a ROI1 (Active)	LesionCore	689.34	583.018	Nucleus	0.320629	0.00786879	0.377261	0.258385	3.92316	0.0305674	0.0140301	1.16011	2.00686	2.46947	3.75707	1.23295	0.154759	0.0475372	0.131567	11.1787	0.818738	132.785	564
AB129 CL3a ROI1 (Active)	LesionCore	698.047	564.405	Nucleus	0.297271	0.00513871	0.452639	0.312313	4.52471	0.0184452	0.0158597	1.51539	2.69794	2.82031	3.50203	1.23407	0.15896	0.053821	0.0995419	9.15884	1.013	153.074	620
AB129 CL3a ROI1 (Active)	LesionCore	654.5	538.5	Nucleus	0.151293	0	0.341146	0.18961	2.94573	0.0243902	0	4.05917	7.13195	1.92576	1.757	0.370585	0.0647805	0.0487805	0.15761	5.5128	0.465634	156.55	41
AB129 CL3a ROI1 (Active)	LesionCore	683.013	521.586	Nucleus	0.341673	0.0272673	0.413052	0.313375	3.43196	0.0423212	0.02167	0.941466	1.66267	2.66098	2.89784	1.13688	0.128273	0.0420825	0.830057	6.23866	0.864197	182.921	909
AB129 CL3a ROI1 (Active)	LesionCore	736.347	586.141	Nucleus	0.33086	0.0280508	0.466866	0.431378	6.77367	0.0327935	0.0172388	1.28991	1.98047	2.11939	3.53297	1.28817	0.151772	0.0659892	0.195997	8.70428	0.885336	161.009	649
AB129 CL3a ROI1 (Active)	LesionCore	716.679	585.247	Nucleus	0.565559	0.0217047	0.635134	0.415394	4.52478	0.0437233	0.03445	1.79354	3.01783	2.86971	4.23113	1.77907	0.226313	0.060343	0.160369	6.08074	1.10208	147.835	860
AB129 CL3a ROI1 (Active)	LesionCore	732.756	545.589	Nucleus	0.573794	0.0259076	0.954835	0.545638	9.45047	0.0300029	0.0188574	2.59088	4.76737	4.93511	5.56651	2.29809	0.235047	0.0817945	0.306246	8.67374	1.60824	188.625	1017
AB129 CL3a ROI1 (Active)	LesionCore	713.31	547.88	Nucleus	0.410751	0.0295066	0.475166	0.261406	5.64853	0.0234782	0.0143319	1.25648	2.14114	2.48748	3.8389	1.37374	0.147707	0.0629389	0.476227	12.8748	0.995164	175.263	458
AB129 CL3a ROI1 (Active)	LesionCore	757.29	578.562	Nucleus	0.249923	0.00705398	0.353435	0.312315	6.77561	0.0265256	0.0069517	1.00684	2.03478	2.8968	3.37175	1.44641	0.187324	0.0340966	0.143972	5.2175	0.914645	181.597	352
AB129 CL3a ROI1 (Active)	LesionCore	776.294	582.513	Nucleus	0.354022	0.0306563	0.813469	0.246053	8.10942	0.0340062	0.0387594	1.4652	2.45953	4.18171	4.84935	1.72362	0.196503	0.0484781	0.256997	12.6125	1.09006	193.759	320
AB129 CL3a ROI1 (Active)	LesionCore	758.797	596.896	Nucleus	0.899568	0.0304604	0.587655	0.466286	6.61225	0.0176726	0.0328568	1.43027	2.47842	3.39325	4.91054	2.04539	0.309777	0.0821893	1.04703	7.08529	1.22406	171.119	391
AB129 CL3a ROI1 (Active)	LesionCore	717.425	513.992	Nucleus	0.56635	0.0208217	0.620642	0.382947	7.35262	0.0488913	0.0207724	1.05799	1.98559	5.04699	4.88525	1.8378	0.234024	0.0657509	1.12468	8.2479	1.29286	206.006	791
AB129 CL3a ROI1 (Active)	LesionCore	753.28	531.421	Nucleus	0.479615	0.020911	0.759459	0.430161	7.82556	0.0446623	0.0206189	1.72046	2.77052	4.32808	4.1167	1.75747	0.206223	0.0597687	0.24949	5.8218	1.20694	212.409	921
AB129 CL3a ROI1 (Active)	LesionCore	787.08	740.736	Nucleus	0.556372	0.0264403	1.23988	0.630057	14.7286	0.0639545	0.024892	1.17763	2.01113	12.6553	7.89966	3.1608	0.400372	0.0505	2.10632	8.57789	2.02557	150.34	352
AB129 CL3a ROI1 (Active)	LesionCore	801.293	708.47	Nucleus	0.632933	0.0370394	1.24405	0.858265	12.7746	0.0477432	0.078534	1.56357	2.63009	14.9163	8.54276	3.0361	0.314497	0.100821	2.42759	12.3443	2.17267	164.344	736
AB129 CL3a ROI1 (Active)	LesionCore	823.87	718.725	Nucleus	0.447667	0.0498901	1.45049	0.941846	14.3083	0.0554049	0.0589564	2.24166	4.14909	10.2335	7.76542	3.20838	0.33126	0.0936038	22.7779	12.9326	2.15313	159.621	573
AB129 CL3a ROI1 (Active)	LesionCore	813.391	685.618	Nucleus	0.66283	0.0795342	0.822251	2.70212	15.2968	0.106619	1.32876	2.11921	3.80903	8.44204	7.68233	2.71276	0.394617	0.106142	3.71891	9.60591	1.72794	179.65	541
AB129 CL3a ROI1 (Active)	LesionCore	755.561	677.841	Nucleus	0.398183	0.0365122	0.718335	0.503067	6.03684	0.0250305	0.00609756	3.02159	5.37847	4.74043	3.85184	1.76637	0.190183	0.129585	0.226823	3.86364	1.03458	127.008	164
AB129 CL3a ROI1 (Active)	LesionCore	740.212	685.667	Nucleus	0.775341	0.0233485	1.14427	0.743117	7.25945	0.0425909	0.00378788	3.07308	5.54494	8.61066	8.44772	3.67131	0.571367	0.12503	0.362473	8.38902	2.40153	109.88	264
AB129 CL3a ROI1 (Active)	LesionCore	753.926	693.038	Nucleus	0.353032	0.022769	0.622011	0.604256	5.28887	0.0407004	0.00361011	2.00502	3.29513	4.45649	4.32261	1.78374	0.187982	0.09513	0.293567	4.71418	1.33686	120.688	277
AB129 CL3a ROI1 (Active)	LesionCore	737.863	673.182	Nucleus	0.779791	0.0232192	0.979695	0.682497	10.3202	0.056863	0.0220514	1.48404	2.86947	7.44287	7.69765	3.45174	0.489031	0.0748527	0.25437	8.46465	1.91382	112.82	292
AB129 CL3a ROI1 (Active)	LesionCore	759.745	669.276	Nucleus	0.608371	0.0447902	0.958119	0.75758	9.34743	0.0627762	0.0426364	2.76668	4.82046	7.48195	6.80661	2.49025	0.431706	0.157448	4.26627	5.66092	1.86191	134.217	143
AB129 CL3a ROI1 (Active)	LesionCore	769.262	658.923	Nucleus	0.540283	0.0539832	1.02003	0.457154	14.8891	0.0514734	0.0174678	2.45559	4.42749	6.69056	6.40522	2.6941	0.402319	0.0568179	4.75684	11.7737	1.89073	147.269	357
AB129 CL3a ROI1 (Active)	LesionCore	778.667	668.253	Nucleus	0.546357	0.0507269	1.18272	0.70896	18.1497	0.0810969	0.0231498	2.83255	4.69469	7.82306	6.3895	2.72017	0.327026	0.0712203	0.63574	10.4224	1.51811	152.022	227
AB129 CL3a ROI1 (Active)	LesionCore	777.487	685.247	Nucleus	0.325212	0.0207829	1.11517	0.66722	7.33621	0.0577519	0.0331266	2.21497	4.20663	6.81249	5.80268	2.13243	0.269798	0.068509	0.316698	6.31793	1.42578	145.521	387
AB129 CL3a ROI1 (Active)	LesionCore	771.366	696.981	Nucleus	0.290505	0.0304296	0.341014	0.361502	5.8702	0.0244055	0.0565739	1.08475	1.80235	3.49493	3.62254	1.12503	0.15621	0.0813162	1.77	4.43084	1.04433	136.758	291
AB129 CL3a ROI1 (Active)	LesionCore	792.821	675.557	Nucleus	0.362189	0.0308589	1.37879	0.852383	17.4425	0.0435646	0.0713995	1.57445	2.94304	9.10567	8.2604	3.14158	0.349096	0.0639809	2.26241	12.4292	1.63585	163.077	418
AB129 CL3a ROI1 (Active)	LesionCore	826.995	671.218	Nucleus	0.770427	0.236123	1.17344	0.593205	7.24982	0.361023	0.287868	1.69431	2.91838	6.90857	7.68619	3.13032	0.453064	0.103227	0.287177	5.64785	2.26891	193.5	220
AB129 CL3a ROI1 (Active)	LesionCore	820.548	627.782	Nucleus	0.712831	0.0186667	1.07678	0.67475	14.8335	0.0420995	0.0568226	2.31831	3.88286	9.67728	7.54602	2.61105	0.323457	0.0766478	0.34811	11.8681	2.22048	207.07	372
AB129 CL3a ROI1 (Active)	LesionCore	830.334	636.85	Nucleus	0.611571	0.0360951	1.25152	0.830181	14.3343	0.0439233	0.11681	2.96442	5.43138	11.1981	7.31505	2.92703	0.330629	0.0721779	3.21863	6.97498	1.97567	211.574	326
AB129 CL3a ROI1 (Active)	LesionCore	827.739	650.174	Nucleus	0.770152	0.052913	0.720623	0.60138	10.7693	0.0605978	4.43106	4.02266	6.69461	5.64778	10.8799	3.72601	0.966482	0.129692	0.480775	6.50763	1.76741	204.3	276
AB129 CL3a ROI1 (Active)	LesionCore	803.958	647.439	Nucleus	0.682552	0.0459823	0.977648	0.475759	8.00708	0.0381696	0.0782709	2.43655	4.38386	6.0471	6.39683	2.56291	0.326656	0.0657975	1.0034	9.14866	1.62944	183.511	395
AB129 CL3a ROI1 (Active)	LesionCore	856.937	723.959	Nucleus	0.603392	0.0271881	0.856595	0.734766	11.7182	0.0590498	0.327217	1.56468	2.56536	12.4048	8.04395	2.73901	0.403152	0.097585	1.51031	10.41	2.14074	137.16	824
AB129 CL3a ROI1 (Active)	LesionCore	836.829	699.608	Nucleus	0.478122	0.034158	0.768617	0.481872	8.04315	0.0470324	0.77156	2.14137	3.98303	6.71112	6.99661	2.39363	0.347709	0.171149	1.92429	8.707	1.79685	168.422	772
AB129 CL3a ROI1 (Active)	LesionCore	849.47	690.876	Nucleus	0.527913	0.026616	0.520376	0.336806	4.15502	0.0311749	0.0472319	0.866312	1.49573	3.70183	4.14018	1.58866	0.175582	0.0468213	1.32368	5.19348	1.03762	169.324	263
AB129 CL3a ROI1 (Active)	LesionCore	891.161	701.293	Nucleus	0.571016	0.0215582	1.42645	0.97909	15.6617	0.0390984	0.024498	1.41978	2.43363	19.2219	7.79919	3.06789	0.384143	0.0975622	0.528116	11.6129	2.40308	139.738	498
AB129 CL3a ROI1 (Active)	LesionCore	846.821	649.406	Nucleus	0.553153	0.0493546	1.82279	1.24841	14.1912	0.0403571	0.248163	2.55074	4.78122	12.5252	8.54675	3.49529	0.455691	0.0575561	1.7119	7.82306	2.44756	206.884	392
AB129 CL3a ROI1 (Active)	LesionCore	792.392	611.572	Nucleus	0.822516	0.0190578	0.998564	0.84652	8.49108	0.0402625	0.0845828	1.62685	2.81025	5.72398	5.8434	2.39917	0.22685	0.0890359	0.539997	12.5949	2.07929	191.202	640
AB129 CL3a ROI1 (Active)	LesionCore	777.322	600.878	Nucleus	0.652262	0.041814	0.974573	0.443909	15.6621	0.0348266	0.0631607	1.76595	3.12683	5.73475	6.58549	1.9451	0.227964	0.149444	0.417328	18.3206	1.90973	183.862	473
AB129 CL3a ROI1 (Active)	LesionCore	774.877	552.568	Nucleus	0.414373	0.0341518	0.834642	0.676335	13.1774	0.0451545	0.0488117	1.77832	3.05537	7.16059	6.40416	2.6474	0.323953	0.0604322	1.07414	9.53141	1.57955	212.072	738
AB129 CL3a ROI1 (Active)	LesionCore	771.522	567.269	Nucleus	0.259325	0.0242687	0.551485	0.392638	11.7782	0.0409664	0.021306	0.611787	1.30066	5.56697	5.12226	1.80908	0.221877	0.0926269	0.160336	10.5846	1.38478	199.779	268
AB129 CL3a ROI1 (Active)	LesionCore	799.987	564.382	Nucleus	0.522631	0.0319929	1.32021	0.817919	17.9704	0.0672088	0.0265213	1.54109	2.66435	9.44694	7.8384	3.42751	0.419301	0.0724105	0.312523	11.5539	1.95209	223.606	704
AB129 CL3a ROI1 (Active)	LesionCore	818.947	574.947	Nucleus	0.451884	0.0240656	0.707072	0.436625	14.5575	0.0297562	0.009375	1.25596	2.07051	4.82466	4.31501	2.10682	0.225666	0.0522188	0.445637	6.49965	1.18407	232.888	320
AB129 CL3a ROI1 (Active)	LesionCore	788.961	532.188	Nucleus	0.273952	0.0265807	0.551411	0.308179	16.1306	0.074618	0.022073	1.51625	2.57722	4.50195	4.10783	1.27675	0.160585	0.0470497	3.48397	6.98593	0.964148	236.233	644
AB129 CL3a ROI1 (Active)	LesionCore	803.48	489.669	Nucleus	0.542637	0.0271388	0.723402	0.598856	8.00472	0.0371157	0.0288505	1.7339	2.84857	5.97919	5.31506	2.18468	0.378521	0.0662829	0.461662	7.2793	1.52275	244.89	562
AB129 CL3a ROI1 (Active)	LesionCore	798.267	510.542	Nucleus	0.478334	0.0272989	1.00907	0.605964	14.5618	0.0575419	0.0147165	1.74998	2.99862	7.34015	5.35699	1.99802	0.224603	0.0836564	2.76969	8.60233	1.34471	254.878	716
AB129 CL3a ROI1 (Active)	LesionCore	824.622	510.277	Nucleus	0.845939	0.0484865	1.79179	1.45687	17.6122	0.100905	0.0500405	1.50602	2.66449	13.9438	8.94553	4.5385	0.608291	0.0918446	0.467399	10.5558	2.82023	246.226	148
AB129 CL3a ROI1 (Active)	LesionCore	829.027	523.613	Nucleus	0.496645	0.0288473	1.00447	5.53525	13.2419	0.0348345	0.0285255	2.26314	4.08035	9.10706	6.8643	3.16004	0.379442	0.0664782	0.403247	10.6731	1.7885	254.015	550
AB129 CL3a ROI1 (Active)	LesionCore	822.998	500.442	Nucleus	0.708602	0.0697012	1.30639	0.993838	14.2934	0.172311	0.0394357	1.08644	2.08914	9.39393	8.49208	3.64858	0.569676	0.146631	0.262813	11.351	2.38081	239.663	241
AB129 CL3a ROI1 (Active)	LesionCore	851.949	627.818	Nucleus	0.383726	0.026076	0.921189	0.604823	9.41296	0.052394	0.0156866	2.26062	3.92733	8.09396	6.86073	2.67784	0.259203	0.0582558	5.12769	13.7573	1.89035	220.075	434
AB129 CL3a ROI1 (Active)	LesionCore	850.193	610.767	Nucleus	0.475336	0.0236109	1.10967	0.942388	10.3429	0.0605845	0.0345721	3.12623	5.53524	6.65348	7.77247	2.93177	0.344549	0.077662	0.50864	11.8403	1.84767	231.644	645
AB129 CL3a ROI1 (Active)	LesionCore	826.279	594.479	Nucleus	0.464249	0.0386628	0.876702	0.680493	6.27195	0.0465488	0.0341884	1.70167	2.89662	4.87335	5.69635	1.81728	0.207419	0.0690953	1.47405	14.1939	1.28072	229.019	430
AB129 CL3a ROI1 (Active)	LesionCore	835.324	548.629	Nucleus	0.651156	0.048639	1.2962	0.699172	8.75511	0.0318963	0.0219959	2.35092	4.19015	10.0518	6.54374	2.73823	0.305041	0.0638527	0.51999	7.01109	1.84138	259.882	482
AB129 CL3a ROI1 (Active)	LesionCore	820.511	547.687	Nucleus	0.425665	0.0273486	1.44416	0.889359	10.0327	0.0468732	0.0728627	1.67215	2.87839	11.7022	7.55183	3.11156	0.340176	0.0999437	0.304975	14.3987	2.30938	250.018	284
AB129 CL3a ROI1 (Active)	LesionCore	837.335	563.703	Nucleus	0.468974	0.0204806	0.693394	0.366229	5.72816	0.0219774	0.0141323	0.752268	1.16788	5.53469	4.53408	1.86609	0.168268	0.0875452	0.170994	4.03049	1.47249	254.43	310
AB129 CL3a ROI1 (Active)	LesionCore	886.442	655.379	Nucleus	0.611556	0.048534	0.829	0.523903	9.64781	0.0445971	0.0412039	6.5208	11.6825	6.14185	5.32831	1.93825	0.291699	0.0842136	0.938425	8.94923	1.67301	177.642	412
AB129 CL3a ROI1 (Active)	LesionCore	881.822	640.969	Nucleus	0.635661	0.0458905	0.773299	0.467914	5.43675	0.0251474	0.0180147	9.80466	17.2724	6.82129	4.92002	1.8202	0.306432	0.0689347	3.80859	5.60219	1.54353	192.239	475
AB129 CL3a ROI1 (Active)	LesionCore	909.625	653.38	Nucleus	0.97995	0.0331529	0.768772	0.575201	9.47627	0.0499298	0.0423333	4.46998	7.83833	6.71936	7.19288	2.69175	0.343852	0.113667	1.39229	9.1834	2.52456	166.725	399
AB129 CL3a ROI1 (Active)	LesionCore	897.231	669.125	Nucleus	0.920914	0.0518738	0.760179	1.51459	12.9018	0.0640631	0.177322	1.60667	2.58434	8.2068	6.36697	2.15829	0.36397	0.197973	0.37407	8.71902	2.04855	160.303	301
AB129 CL3a ROI1 (Active)	LesionCore	875.528	609.585	Nucleus	0.696829	0.0221057	0.893793	0.808671	11.3794	0.0801057	0.00406504	6.26661	10.6521	7.45532	8.86855	3.39781	0.715073	0.150439	2.03748	11.8945	2.64998	221.725	246
AB129 CL3a ROI1 (Active)	LesionCore	890.394	609.081	Nucleus	0.870571	0.0365707	0.308374	0.29502	4.81604	0.0326111	0.0150152	11.2242	20.0435	3.51365	5.24974	1.7408	0.370157	0.0840455	1.13784	13.8903	1.83357	214.771	198
AB129 CL3a ROI1 (Active)	LesionCore	888.839	598.921	Nucleus	0.376116	0.0396859	0.769479	0.70943	8.27256	0.0330579	0.0418017	5.28467	8.48472	7.03766	9.27084	3.5186	0.366529	0.083876	0.474653	6.93481	2.25201	224.472	121
AB129 CL3a ROI1 (Active)	LesionCore	887.224	581.832	Nucleus	0.427	0.131751	1.28124	1.20524	12.0838	0.248464	0.0354536	2.62575	4.84118	11.6199	8.95225	3.43035	0.428117	0.0808117	2.15862	11.818	2.52191	240.503	377
AB129 CL3a ROI1 (Active)	LesionCore	900.367	585.784	Nucleus	0.592014	0.0311007	1.17483	0.898097	16.2587	0.0949784	0.0192374	4.62898	7.83189	13.0861	9.34545	3.71563	0.409277	0.0883561	0.279996	6.76486	2.75457	231.452	278
AB129 CL3a ROI1 (Active)	LesionCore	909.708	597.155	Nucleus	0.899093	0.0343717	1.60622	1.12451	23.5579	0.0629912	0.0260531	2.2557	3.70019	13.7609	12.702	5.10728	0.491403	0.0905354	5.44724	9.69315	3.09797	217.383	226
AB129 CL3a ROI1 (Active)	LesionCore	857.077	536.277	Nucleus	0.376659	0.0254362	0.89958	0.770509	9.16193	0.0340646	0.0159079	1.46343	2.42073	6.55763	5.58953	2.36956	0.3033	0.0488481	0.44878	8.31423	1.2256	250.249	619
AB129 CL3a ROI1 (Active)	LesionCore	851.647	514.724	Nucleus	0.69812	0.035992	1.50714	0.868013	9.73804	0.0521218	0.0236218	1.97985	3.33418	10.4977	8.0894	3.91163	0.368487	0.102386	0.253034	7.39734	2.54906	234.455	624
AB129 CL3a ROI1 (Active)	LesionCore	853.256	496.187	Nucleus	0.520594	0.0237474	0.983957	0.694996	12.2835	0.0334783	0.0238178	2.16017	3.93271	6.84553	7.91151	3.52051	0.415031	0.108704	0.308385	10.0056	2.13812	218.041	483
AB129 CL3a ROI1 (Active)	LesionCore	891.096	527.628	Nucleus	0.593854	0.0255358	1.15444	0.698266	9.34047	0.0624642	0.0333577	1.5193	2.81732	7.06588	7.29633	3.39099	0.317977	0.0862234	0.544985	4.13482	2.37504	227.925	685
AB129 CL3a ROI1 (Active)	LesionCore	870.138	506.947	Nucleus	0.30258	0.0284043	0.994755	0.759037	14.6218	0.0395426	0.0138883	1.34047	2.23066	8.96671	7.21713	3.37661	0.365872	0.0387181	0.280761	7.24925	2.18581	218.167	188
AB129 CL3a ROI1 (Active)	LesionCore	878.473	509.593	Nucleus	0.371267	0.0133333	1.32708	0.704533	9.00044	0.0473867	0.0227867	1.66377	2.65268	8.66852	7.11957	2.62201	0.404573	0.193947	0.205347	6.44661	2.04349	216.559	75
AB129 CL3a ROI1 (Active)	LesionCore	894.13	503.255	Nucleus	0.667352	0.0767071	0.7428	0.472484	8.46447	0.0782518	0.0287375	1.46527	2.74141	5.14169	5.63886	2.31104	0.352241	0.101159	0.232041	7.81025	1.54399	204.216	560
AB129 CL3a ROI1 (Active)	LesionCore	921.772	723.129	Nucleus	0.578933	0.0447871	0.966728	1.27724	10.1352	0.0671337	0.0713045	2.74098	4.8129	9.72038	8.38375	2.97855	0.436814	0.106057	4.02481	8.66781	2.19612	102.901	404
AB129 CL3a ROI1 (Active)	LesionCore	904.261	717.992	Nucleus	0.54146	0.0237521	1.2995	1.42575	17.9436	0.0613845	0.562559	1.62656	2.75493	13.0125	9.87542	4.03076	0.525605	0.0860231	1.30642	9.47467	2.80302	118.707	476
AB129 CL3a ROI1 (Active)	LesionCore	911.93	698.188	Nucleus	0.47532	0.0456635	1.23562	0.929921	15.024	0.0576923	0.0311106	2.46847	4.46183	12.7659	7.20169	2.93625	0.378325	0.119786	0.887964	11.5615	2.54252	128.166	416
AB129 CL3a ROI1 (Active)	LesionCore	924.474	688.932	Nucleus	0.507476	0.0460749	0.474555	0.330551	5.98156	0.0365551	0.0167137	0.778454	1.32343	4.66982	4.83638	1.66836	0.229044	0.0855286	2.35757	11.4257	1.73244	128.497	227
AB129 CL3a ROI1 (Active)	LesionCore	908.465	678.6	Nucleus	0.602051	0.044	0.904308	0.531925	16.7679	0.0627897	0.071229	1.88692	3.6589	9.47048	6.29763	2.02586	0.314252	0.0868855	0.77625	9.53316	1.71515	146.043	428
AB129 CL3a ROI1 (Active)	LesionCore	931.438	671.001	Nucleus	0.441426	0.0286321	0.803285	0.647374	7.07349	0.0429724	0.0172901	1.79842	3.3017	6.79569	6.07359	2.44094	0.302697	0.0716451	0.839348	7.09061	1.55941	141.044	617
AB129 CL3a ROI1 (Active)	LesionCore	943.084	654.966	Nucleus	0.300685	0.0241826	0.993858	0.81158	16.985	0.0476667	0.00465297	2.81718	4.54628	7.86569	8.29448	3.33087	0.354493	0.0557078	0.199073	9.63882	1.85265	151.567	219
AB129 CL3a ROI1 (Active)	LesionCore	960.38	656.279	Nucleus	0.997885	0.0636393	1.1199	0.89665	7.8624	0.0603579	0.0224426	2.59919	4.66731	10.862	10.0382	4.1692	0.515325	0.158011	1.76802	6.98411	3.27493	145.672	366
AB129 CL3a ROI1 (Active)	LesionCore	967.054	642.803	Manual Microglia	1.20262	0.0245206	0.709238	0.528183	9.34513	0.0538016	0.0159528	1.50361	2.61177	8.67013	11.7897	4.72633	0.724442	0.135686	4.15777	4.2983	3.00612	157.737	509
AB129 CL3a ROI1 (Active)	LesionCore	953.676	670.063	Nucleus	0.753497	0.0903289	1.13741	0.948305	12.1635	0.0325474	0.00526316	2.90819	5.37118	10.3329	9.77325	4.0442	0.480471	0.0932026	2.53768	8.55721	2.59169	134.021	380
AB129 CL3a ROI1 (Active)	LesionCore	936.361	640.218	Nucleus	1.20963	0.0543469	1.11417	1.27137	11.1759	0.0468609	0.0352282	2.36185	4.07371	8.36907	8.54673	3.79296	0.438373	0.216295	4.22081	5.84183	2.58852	167.779	539
AB129 CL3a ROI1 (Active)	LesionCore	987.563	731.425	Nucleus	0.753759	0.0576552	0.935224	0.655787	11.7979	0.0486207	0.10504	2.15319	4.19945	7.51852	9.47358	3.84903	0.358184	0.0543793	0.700948	7.08423	2.21148	67.2771	174
AB129 CL3a ROI1 (Active)	LesionCore	997.596	730.717	Nucleus	0.905	0.0173913	0.677704	0.181661	5.91932	0.010687	0.00869565	3.63171	5.92548	4.27111	7.76705	2.90064	0.4452	0.0838348	0.246765	4.07544	2.17321	68.0892	115
AB129 CL3a ROI1 (Active)	LesionCore	996.167	747.726	Nucleus	0.385915	0.0764633	0.379056	0.200689	3.95699	0.0195424	0.0440226	3.84862	6.21231	3.21495	6.6227	2.5549	0.283718	0.0396497	0.198785	5.07293	2.10673	51.0853	177
AB129 CL3a ROI1 (Active)	LesionCore	979.544	748.301	Nucleus	1.56771	0.03061	1.2065	0.656343	11.0282	0.073217	0.0884516	3.24372	5.7201	10.4719	9.67699	3.77254	0.498044	0.13112	1.50689	5.27082	2.703	52.0905	341
AB129 CL3a ROI1 (Active)	LesionCore	969.639	734.184	Nucleus	0.901502	0.0250451	1.27023	0.968821	20.0062	0.0740278	0.0941823	1.88669	3.12457	11.6567	9.44856	3.98847	0.363722	0.0974167	0.306439	7.87177	1.88972	68.3415	576
AB129 CL3a ROI1 (Active)	LesionCore	987.611	718.602	Nucleus	0.767523	0.0270255	0.735294	0.795991	9.91178	0.0573404	0.0421447	1.07267	2.13198	6.4602	6.48055	2.65792	0.297081	0.0392213	0.663004	4.29251	1.82037	80.4262	235
AB129 CL3a ROI1 (Active)	LesionCore	980.004	696.02	Nucleus	0.611953	0.0343391	0.796414	0.979854	10.296	0.0363925	0.0129686	1.89952	3.20376	9.16367	6.5484	2.70918	0.333705	0.0745416	1.20846	6.72223	1.94021	103.409	637
AB129 CL3a ROI1 (Active)	LesionCore	992.417	704.61	Nucleus	1.04015	0.0424309	1.23835	0.91484	14.0985	0.036384	0.0432624	2.39202	4.17395	12.393	10.7326	4.60444	0.682638	0.121122	1.03905	2.95521	3.04184	94.1217	362
AB129 CL3a ROI1 (Active)	LesionCore	965.484	695.68	Nucleus	0.562421	0.0693006	0.692503	1.14849	7.00597	0.0295316	0.00632911	1.39117	2.31515	7.69692	6.96194	2.54484	0.314943	0.12962	0.779547	5.00346	1.99668	106.186	316
AB129 CL3a ROI1 (Active)	LesionCore	985.669	658.748	Nucleus	0.694752	0.0465362	1.21861	0.841705	15.2457	0.0726285	0.0188577	1.75188	3.02548	12.5993	10.362	4.95249	0.626433	0.0863702	0.297804	3.96486	2.85966	140.042	759
AB129 CL3a ROI1 (Active)	LesionCore	987.48	623.214	Manual Microglia	0.779823	0.0458744	1.00549	0.600202	11.4191	0.0359557	0.00985222	0.844416	1.5146	11.6211	7.96483	3.71328	0.462823	0.100288	1.36105	2.65403	2.62022	175.437	406
AB129 CL3a ROI1 (Active)	LesionCore	995.522	640.926	Manual Microglia	0.996348	0.0131944	1.04949	0.773514	13.7016	0.064163	0.0140439	1.90745	3.25799	13.1481	11.8452	5.23493	0.488809	0.166282	0.229323	2.51157	3.15236	157.682	319
AB129 CL3a ROI1 (Active)	LesionCore	897.036	550.14	Nucleus	0.554078	0.0297666	1.0662	0.758455	9.67196	0.0324669	0.0204092	2.07176	3.67457	5.96766	6.64135	2.68156	0.270441	0.124233	0.390478	8.40151	2.0907	245.371	347
AB129 CL3a ROI1 (Active)	LesionCore	913.046	543.645	Nucleus	0.409937	0.0148699	1.19839	0.887993	11.445	0.0417621	0.0223048	0.89452	1.35436	8.7966	7.19166	3.24057	0.301822	0.0773494	2.17561	7.69114	1.92665	235.858	269
AB129 CL3a ROI1 (Active)	LesionCore	884.62	551.79	Nucleus	0.394466	0.0273519	0.757449	0.569176	8.85683	0.0288768	0.0190587	1.00745	1.98276	4.72265	6.33806	2.46162	0.368229	0.096651	0.229663	8.09654	1.68009	252.094	341
AB129 CL3a ROI1 (Active)	LesionCore	906.86	561.795	Nucleus	0.454477	0.0480419	1.52168	1.1117	12.7774	0.0466535	0.0227465	3.04166	4.76105	10.0936	9.30866	4.28936	0.433751	0.0777558	0.317574	7.0841	2.52377	248.744	430
AB129 CL3a ROI1 (Active)	LesionCore	916.841	579.591	Nucleus	0.85008	0.0349525	1.05698	0.788052	15.6419	0.0691425	0.0827538	2.61417	4.84465	13.2718	12.1773	4.65654	0.50433	0.119171	1.21492	7.84754	2.65785	231.363	463
AB129 CL3a ROI1 (Active)	LesionCore	929.626	567.995	Nucleus	0.470396	0.0208662	0.728371	0.507985	9.81059	0.0413232	0.0281035	0.739109	1.47558	7.73046	6.65055	2.74004	0.443311	0.107492	1.96725	4.57704	2.34127	238.347	396
AB129 CL3a ROI1 (Active)	LesionCore	918.134	499.56	Nucleus	1.05057	0.0343123	0.0980789	0.0957476	5.32159	0.0310852	0.0889905	1.09199	1.80759	3.27987	4.52115	1.61649	0.192009	0.0986435	1.8391	2.66107	1.27377	192.211	317
AB129 CL3a ROI1 (Active)	LesionCore	922.136	512.29	Nucleus	0.896914	0.0452377	0.156929	0.211722	8.72637	0.0563333	0.0828611	1.21975	2.30648	5.69899	6.00822	1.85585	0.297769	0.123892	0.186753	5.88411	1.65308	203.209	324
AB129 CL3a ROI1 (Active)	LesionCore	936.856	518.03	Nucleus	0.415222	0.0339619	0.15526	0.611086	4.87418	0.016015	0.0332548	1.08307	1.86744	4.02645	3.25068	1.2361	0.188887	0.0802153	1.1331	7.25608	1.05039	205.026	734
AB129 CL3a ROI1 (Active)	LesionCore	955.968	534.668	Nucleus	0.147747	0.0244842	0.161995	0.156842	1.80402	0.0231184	0	0.921521	1.53503	1.70506	2.32039	0.760211	0.104929	0.0364184	0.875261	3.5584	0.525989	217.966	380
AB129 CL3a ROI1 (Active)	LesionCore	984.465	560.509	Nucleus	0.204983	0.0314348	0.370287	0.223191	4.75616	0.0224696	0.0122957	1.7772	3.28718	4.08165	3.34094	1.31779	0.146722	0.0945304	0.192191	3.44964	0.680878	237.209	115
AB129 CL3a ROI1 (Active)	LesionCore	978.334	550.298	Nucleus	0.219287	0.0298132	0.389238	0.356518	6.03563	0.0530106	0.0161996	1.00231	1.64396	4.0454	4.03818	1.41721	0.265038	0.0415648	4.70172	6.22714	0.948554	231.541	471
AB129 CL3a ROI1 (Active)	LesionCore	987.404	531	Nucleus	0.445188	0.0213772	0.55683	0.359412	10.5081	0.0539982	0.0305982	1.51453	2.70003	4.77042	5.65553	2.25957	0.337453	0.0889246	0.436553	4.25312	1.50963	212.65	570
AB129 CL3a ROI1 (Active)	LesionCore	984.586	505.195	Nucleus	0.684873	0.0104724	0.671157	0.860065	9.43878	0.0482168	0.0196667	1.89561	3.29265	8.05239	6.55595	2.84451	0.419622	0.104961	1.03857	3.47286	2.00597	186.793	489
AB129 CL3a ROI1 (Active)	LesionCore	997.288	506.514	Nucleus	0.7413	0.0404912	0.715788	0.585452	9.55139	0.0481555	0.0547067	1.95085	3.7897	7.59701	7.24205	2.89988	0.51406	0.0888834	3.11264	4.87405	1.98352	188.533	283
AB129 CL3a ROI1 (Active)	LesionCore	532.236	452.261	Nucleus	0.300047	0.00635849	0.651006	0.59234	5.073	0.0236541	0.00628931	1.4552	2.47111	4.03832	3.73444	1.59277	0.151818	0.0314057	0.274921	22.8875	0.862978	166.538	318
AB129 CL3a ROI1 (Active)	LesionCore	551.631	484.938	Nucleus	0.311701	0.0226953	0.641454	0.58713	5.19381	0.0255639	0.123341	1.28765	2.38438	2.64172	3.46604	1.35533	0.134672	0.0539781	0.498642	13.2254	1.02871	195.063	548
AB129 CL3a ROI1 (Active)	LesionCore	552.544	463.483	Nucleus	0.259785	0.00865303	0.353865	0.285214	3.20586	0.0182731	0.0503786	1.36401	2.34515	2.11239	2.4915	1.05453	0.107545	0.0315844	0.178017	13.8683	0.633408	189.638	758
AB129 CL3a ROI1 (Active)	LesionCore	550.238	444.976	Nucleus	0.496101	0.0280726	0.856823	0.62605	6.75118	0.0310599	0.0488833	0.625445	1.40203	4.1548	3.81968	1.60647	0.146479	0.0553438	0.305886	18.6832	1.03317	178.128	317
AB129 CL3a ROI1 (Active)	LesionCore	609.285	481.154	Nucleus	0.4613	0.0192886	0.590713	1.39704	5.35746	0.0402077	0.0156581	0.974281	1.72311	2.95122	3.4106	1.46281	0.168018	0.0456103	0.929548	32.8591	0.820461	203.007	544
AB129 CL3a ROI1 (Active)	LesionCore	581.631	451.155	Nucleus	0.191901	0.0109869	0.242185	0.194112	1.77108	0.0238464	0.0110094	0.793051	1.21533	1.27988	1.775	0.57326	0.0914869	0.0175356	0.133412	11.7865	0.482009	208.565	534
AB129 CL3a ROI1 (Active)	LesionCore	605.033	457.837	Nucleus	0.322149	0.0130523	0.208074	0.268585	3.157	0.0117132	0.00968992	0.868426	1.56476	1.54656	2.65575	0.868496	0.137886	0.0647655	0.183122	28.0477	0.758694	223.947	516
AB129 CL3a ROI1 (Active)	LesionCore	609.138	425.899	Nucleus	0.494418	0.0317275	0.250431	0.23005	2.88487	0.0319484	0.0290146	1.53112	2.85153	1.52767	3.10491	1.30639	0.201843	0.0605569	1.91765	49.8633	0.984165	222.112	756
AB129 CL3a ROI1 (Active)	LesionCore	593.917	424.792	Nucleus	0.5505	0.0368083	0.8131	0.391875	7.44154	0.0368583	0.00833333	0.801717	1.80163	2.45932	4.05822	1.53758	0.178142	0.055475	1.4471	39.54	1.14487	207.507	120
AB129 CL3a ROI1 (Active)	LesionCore	579.678	428.063	Nucleus	0.337953	0.0261858	0.375453	0.35248	5.42576	0.0227055	0.0240356	0.762231	1.4616	2.21911	2.93755	0.973217	0.114423	0.0533715	12.4769	9.55	0.699785	195.926	506
AB129 CL3a ROI1 (Active)	LesionCore	588.132	412.071	Nucleus	0.390154	0.0194261	0.576038	0.279252	4.96417	0.0295681	0.0194232	1.2875	2.25359	1.88622	3.37806	1.2825	0.137093	0.0611652	0.49769	42.4809	0.946203	197.423	345
AB129 CL3a ROI1 (Active)	LesionCore	582.698	399.914	Nucleus	0.817018	0.0241474	0.87659	0.71565	9.29306	0.0316951	0.025263	1.71862	2.93031	4.27123	5.93952	2.54695	0.255037	0.0637437	1.54224	30.5834	1.22088	188.308	597
AB129 CL3a ROI1 (Active)	LesionCore	605.751	386.81	Nucleus	0.516523	0.0268024	0.490827	0.375542	6.11505	0.0361546	0.0492366	1.09305	1.82555	3.21753	3.84618	1.51693	0.215136	0.0628562	0.363183	53.4675	1.04537	207.187	744
AB129 CL3a ROI1 (Active)	LesionCore	639.796	416.019	Nucleus	0.269453	0.0119858	0.16898	0.116372	1.99711	0.013518	0.0440379	2.22228	3.89892	0.748907	1.84886	0.694344	0.10133	0.0705076	0.472326	20.1223	0.580328	247.733	1056
AB129 CL3a ROI1 (Active)	LesionCore	624.594	403.777	Nucleus	0.492217	0.0297408	0.140283	0.481775	1.53863	0.0294005	0.0146885	0.784267	1.34182	1.19429	2.67333	0.932314	0.161885	0.0387565	3.0464	48.2704	0.725448	229.522	382
AB129 CL3a ROI1 (Active)	LesionCore	623.494	354.387	Nucleus	0.296494	0.131592	0.34207	0.295373	4.13839	0.153739	0.00948734	1.42139	2.54312	1.77937	3.18519	1.3188	0.182687	0.0469899	1.04353	8.31389	0.911281	220.436	790
AB129 CL3a ROI1 (Active)	LesionCore	620.839	338.74	Nucleus	0.418715	0.037015	0.527901	0.450807	7.06943	0.0491996	0.0177833	0.920481	1.74993	2.34652	3.26373	1.51905	0.165337	0.0575966	0.382957	11.2523	0.984745	217.4	466
AB129 CL3a ROI1 (Active)	LesionCore	622.286	322.465	Nucleus	0.398102	0.0239213	0.403846	0.415744	5.63949	0.028853	0.0148067	2.03514	3.63178	2.61645	3.67784	1.60545	0.196552	0.0702361	0.226882	6.87139	0.985861	219.827	864
AB129 CL3a ROI1 (Active)	LesionCore	634.97	301.394	Nucleus	0.364843	0.0299711	0.602863	0.384518	2.59269	0.0361952	0.00754699	0.893258	1.53585	2.1167	2.95287	1.31348	0.140234	0.0324386	1.34045	6.17404	0.61008	234.869	415
AB129 CL3a ROI1 (Active)	LesionCore	630.189	286.818	Nucleus	0.474595	0.02605	0.548337	0.507597	6.04513	0.0400868	0.00263158	1.85673	3.59048	2.97862	4.21084	1.89826	0.239726	0.0742632	1.93059	7.40096	1.11256	232.678	380
AB129 CL3a ROI1 (Active)	LesionCore	635.343	275.104	Nucleus	0.531848	0.0308652	1.08377	0.728004	7.1276	0.0443652	0.0233348	1.50187	3.0945	5.13882	4.67284	2.32388	0.354543	0.0573174	0.409426	9.31892	1.27791	240.329	230
AB129 CL3a ROI1 (Active)	LesionCore	652.8	473.961	Nucleus	0.124414	0.0144967	0.262957	0.213975	2.92685	0.0274691	0.0235519	1.30922	2.37202	1.6928	1.89469	0.555381	0.0802181	0.0489553	0.178997	7.91615	0.459699	217.7	761
AB129 CL3a ROI1 (Active)	LesionCore	646.032	457.452	Nucleus	0.184103	0.030693	0.306561	0.196664	3.2881	0.0157842	0.0363717	0.80829	1.34381	1.56357	1.99226	0.691878	0.108324	0.0226499	0.140986	4.62541	0.564046	231.978	417
AB129 CL3a ROI1 (Active)	LesionCore	661.33	433.471	Nucleus	0.462897	0.0256858	0.216834	0.126304	5.4654	0.0335992	0.385453	0.678366	1.15382	1.9935	3.02045	1.29924	0.152172	0.0717025	0.340782	3.71147	0.917338	258.577	716
AB129 CL3a ROI1 (Active)	LesionCore	700.999	438.026	Nucleus	0.309849	0.0176214	0.448932	0.33952	4.40574	0.0177981	0.984361	0.651893	1.13949	1.88009	3.02329	1.16114	0.200249	0.0441612	0.325629	7.58833	0.722404	266.849	515
AB129 CL3a ROI1 (Active)	LesionCore	652.628	380.656	Nucleus	0.16351	0.0124438	0.149275	0.117399	2.31203	0.0231311	0.0144726	0.666592	1.22029	1.07834	1.80718	0.62418	0.0997925	0.0382305	0.0796801	4.96759	0.48954	252.143	694
AB129 CL3a ROI1 (Active)	LesionCore	675.737	405.939	Nucleus	0.172712	0.0087422	0.240587	0.198313	1.92554	0.0271682	0.0512034	1.21908	2.00898	1.46968	1.58922	0.533116	0.0813142	0.0401893	0.108731	3.27335	0.416382	277.577	993
AB129 CL3a ROI1 (Active)	LesionCore	701.382	394.9	Nucleus	0.165141	0.0120458	0.406979	0.269727	2.43553	0.0160376	0.0244167	0.702681	1.31798	1.70712	1.88955	0.548544	0.108652	0.0240359	0.126608	4.74676	0.447188	272.831	612
AB129 CL3a ROI1 (Active)	LesionCore	711.5	456.5	Nucleus	0.13222	0	0.38739	0.322415	3.02032	0.0850488	0	4.29839	7.64844	2.78583	2.5991	0.803951	0.122268	0	0.186683	7.4479	0.607829	253.751	41
AB129 CL3a ROI1 (Active)	LesionCore	728.955	479.339	Nucleus	0.348569	0.00565594	0.390802	0.245507	5.2529	0.0334084	0.0101114	0.971262	1.59935	3.75526	2.76494	1.16121	0.134859	0.0389208	0.165188	11.4553	0.671941	241.596	404
AB129 CL3a ROI1 (Active)	LesionCore	738.383	443.936	Nucleus	0.546937	0.01515	0.517764	0.424268	5.34384	0.0395657	0.0545394	1.06832	1.87002	2.99456	3.98338	1.77583	0.229788	0.0703944	0.546472	5.52653	1.27089	263.447	1027
AB129 CL3a ROI1 (Active)	LesionCore	765.188	457.405	Nucleus	0.41072	0.0279844	0.552	0.417302	4.77429	0.0354479	0.0190972	0.68854	1.22343	3.63129	4.01791	1.6475	0.209436	0.0343611	0.253063	12.0443	0.965974	253.941	576
AB129 CL3a ROI1 (Active)	LesionCore	758.168	389.643	Nucleus	1.37896	0.0457305	0.566708	0.289808	9.2343	0.0571648	0.054069	1.08488	1.65728	4.80926	8.08988	3.04241	0.439294	0.127089	0.376911	7.89783	1.52478	219.998	449
AB129 CL3a ROI1 (Active)	LesionCore	745.615	367.436	Nucleus	0.704919	0.0228426	0.763202	0.545696	7.79154	0.0399255	1.58385	1.36944	2.06224	3.76944	6.05677	2.1849	0.196277	0.0714532	0.21314	10.7061	1.23929	221.244	470
AB129 CL3a ROI1 (Active)	LesionCore	727.597	369.42	Nucleus	0.854063	0.0417143	0.950746	0.711593	8.57919	0.0259637	1.41783	1.7962	2.87769	5.64203	6.33416	2.77207	0.260184	0.0962034	0.491143	7.5206	1.76223	238.587	413
AB129 CL3a ROI1 (Active)	LesionCore	731.52	390.037	Nucleus	1.08729	0.0175846	0.982465	0.628651	14.7384	0.051992	0.0675553	2.09099	3.52446	7.50178	6.90744	3.19251	0.349116	0.101	0.293442	7.148	1.53508	243.625	751
AB129 CL3a ROI1 (Active)	LesionCore	659.146	330.876	Nucleus	0.147521	0.0153064	0.139378	0.11641	1.02328	0.0189676	0.0578393	1.45276	2.76749	0.583467	1.47645	0.492578	0.0897283	0.017741	0.0952786	6.3765	0.362286	256.047	865
AB129 CL3a ROI1 (Active)	LesionCore	645.721	260.518	Nucleus	1.04912	0.0386667	0.766	0.696117	5.17018	0.0291018	0.0171578	2.85142	4.79901	3.99383	5.18306	2.14952	0.406504	0.114076	2.71467	16.4206	1.36902	254.339	393
AB129 CL3a ROI1 (Active)	LesionCore	664.038	255.314	Nucleus	0.645126	0.0260741	0.716285	0.669036	6.71777	0.0363995	0.0115854	1.14016	2.02711	4.66864	4.27142	1.84148	0.287221	0.0808769	0.216351	10.4842	1.30321	271.282	796
AB129 CL3a ROI1 (Active)	LesionCore	669.967	217.632	Nucleus	0.510892	0.00598802	1.04549	0.790581	10.2648	0.0437126	0.011976	2.68615	4.56549	5.19549	6.01765	2.66725	0.39715	0.0626347	0.473287	14.5933	1.52662	283.11	167
AB129 CL3a ROI1 (Active)	LesionCore	672.372	231.761	Nucleus	0.614876	0.0259818	0.611656	0.617832	5.68597	0.030588	0.0275475	1.50576	2.51071	4.29797	3.31674	1.73629	0.213184	0.0775461	1.97192	19.4172	0.876679	275.408	716
AB129 CL3a ROI1 (Active)	LesionCore	683.807	211.567	Nucleus	0.460234	0.0200669	0.835584	0.76096	5.61457	0.0290608	0.00607903	1.93161	3.60643	3.22048	4.08624	1.76033	0.220915	0.0432128	1.92649	8.19406	0.940954	272.603	329
AB129 CL3a ROI1 (Active)	LesionCore	706.499	363.621	Nucleus	0.473458	0.0441589	0.701429	0.567165	5.57319	0.0474788	0.0859025	2.04447	3.54485	4.01754	4.34644	2.008	0.212167	0.0391176	0.504608	10.6718	1.25658	256.331	944
AB129 CL3a ROI1 (Active)	LesionCore	764.069	346.431	Nucleus	0.574093	0.0254573	0.616901	0.365084	5.31389	0.0319345	0.308627	1.10295	1.98596	3.48089	4.30859	1.66696	0.174684	0.0736357	0.183642	6.94015	1.08719	196.352	656
AB129 CL3a ROI1 (Active)	LesionCore	776.404	355.344	Nucleus	0.509029	0.227849	0.512454	0.405142	5.64963	0.050976	0.10606	1.25663	2.47599	2.7411	4.5353	1.79249	0.25906	0.0810817	0.366772	5.30621	1.29438	188.149	416
AB129 CL3a ROI1 (Active)	LesionCore	748.58	333.884	Nucleus	0.450644	0.038984	0.616441	0.450639	6.71093	0.0308311	0.0322854	0.948311	1.67627	3.29214	4.02025	1.95632	0.20226	0.0364224	0.244788	5.8726	0.909374	207.248	438
AB129 CL3a ROI1 (Active)	LesionCore	750.129	318.775	Nucleus	0.41121	0.0110998	0.546033	0.4891	3.28725	0.0313075	0.0344929	0.82388	1.46654	2.5347	3.18467	1.25683	0.137403	0.0265458	0.154813	4.3132	0.715314	202.294	491
AB129 CL3a ROI1 (Active)	LesionCore	706.122	292.122	Nucleus	0.24955	0.0261617	0.399218	0.352633	3.18757	0.0262148	0.00984296	1.03698	1.73153	2.3164	2.13034	0.870497	0.103881	0.0611224	0.184809	3.58044	0.511188	242.849	866
AB129 CL3a ROI1 (Active)	LesionCore	774	480	Nucleus	0.528231	0	0.856942	0.494154	5.79013	0.0614615	0.0192308	4.11506	7.3686	4.2765	4.17229	1.45673	0.253538	0.0400385	1.94067	5.16863	1.49917	260.16	52
AB129 CL3a ROI1 (Active)	LesionCore	795.701	472.529	Nucleus	0.255185	0.0272381	0.258349	0.15504	4.08425	0.0176958	0.0254921	0.784683	1.51489	2.00096	2.31654	0.866259	0.133656	0.0488862	3.86689	6.50778	0.557381	238.871	378
AB129 CL3a ROI1 (Active)	LesionCore	783.101	394.817	Nucleus	1.0007	0.0529605	0.950542	0.655883	9.38361	0.06375	0.0344284	1.93295	3.30199	6.93339	7.56745	3.32657	0.444785	0.12164	0.560582	4.95544	2.14644	201.758	684
AB129 CL3a ROI1 (Active)	LesionCore	806.347	401.481	Nucleus	0.469126	0.019458	0.188798	0.171981	3.51575	0.0714084	0.032458	1.08616	1.78981	1.17159	4.85989	1.83228	0.262198	0.0925649	0.153359	1.51817	1.37957	187.353	262
AB129 CL3a ROI1 (Active)	LesionCore	797.382	409.873	Nucleus	0.67441	0.0172547	0.596821	0.43275	5.60868	0.0483066	0.0519057	1.51827	2.63017	3.32639	7.50414	3.17583	0.330396	0.152222	0.226646	3.62572	2.33716	199.611	212
AB129 CL3a ROI1 (Active)	LesionCore	777.197	374.984	Nucleus	1.04166	0.0242799	0.731536	0.437601	6.27441	0.0283265	0.0716035	1.47734	2.41335	4.05655	7.14966	2.78155	0.350673	0.10249	0.648461	9.63076	1.9204	196.171	343
AB129 CL3a ROI1 (Active)	LesionCore	796.867	377.939	Nucleus	0.575069	0.0244509	0.729951	0.583448	5.43445	0.0471705	0.0287746	1.94247	3.15271	4.4883	5.63004	2.58963	0.290621	0.0739306	0.969607	5.75654	1.70723	180.866	346
AB129 CL3a ROI1 (Active)	LesionCore	836.179	475.189	Nucleus	0.482902	0.0945206	0.606003	0.310025	6.4669	0.102	0.502559	0.906578	1.50626	3.30806	4.82509	1.30516	0.262524	0.0849524	1.3332	9.02693	0.896089	211.877	315
AB129 CL3a ROI1 (Active)	LesionCore	844.793	484.712	Nucleus	0.430694	0.0583063	1.13327	0.738239	8.95413	0.0617117	0.0388649	1.63565	2.81258	5.65407	7.36873	2.83136	0.314153	0.0634369	0.574342	15.5959	1.8003	213.681	222
AB129 CL3a ROI1 (Active)	LesionCore	858.579	477.349	Nucleus	0.244259	0.0277842	0.408284	0.227198	4.7975	0.0339101	0.00719424	2.10965	3.37897	2.20102	3.86481	1.39155	0.22886	0.0547338	0.21309	10.7871	1.00805	199.535	278
AB129 CL3a ROI1 (Active)	LesionCore	846.897	459.784	Nucleus	0.529289	0.047634	0.595698	0.419165	8.53645	0.0410232	0.0413789	1.68186	2.8644	3.49758	4.77782	2.09965	0.275008	0.208513	0.67259	6.39413	1.33006	193.326	388
AB129 CL3a ROI1 (Active)	LesionCore	861.207	453.764	Nucleus	0.328917	0.0181332	0.625854	0.466644	7.20341	0.0503493	0.0259083	1.82331	3.88804	4.19136	4.73932	2.19592	0.220561	0.0851048	0.378373	4.01755	1.40758	179.446	458
AB129 CL3a ROI1 (Active)	LesionCore	840.829	430.641	Nucleus	0.675227	0.0303134	1.03439	1.80924	8.43319	0.0498284	0.0245704	1.05163	1.98378	5.51469	6.6147	2.96698	0.305898	0.228284	5.19513	7.38892	2.08449	177.483	938
AB129 CL3a ROI1 (Active)	LesionCore	892.781	485.5	Nucleus	0.915712	0.0226164	1.21363	0.707312	9.95922	0.0434349	0.0205479	1.30253	2.14898	7.39233	7.1162	3.47262	0.450699	0.115784	0.258103	5.62512	2.30829	188.687	292
AB129 CL3a ROI1 (Active)	LesionCore	880.18	463.745	Nucleus	0.323349	0.0308344	0.650916	0.434709	10.679	0.0510149	0.0129139	1.74207	3.0018	4.46531	4.59424	1.71456	0.18355	0.0500083	1.35623	6.92945	1.33365	176.064	604
AB129 CL3a ROI1 (Active)	LesionCore	896.028	466.665	Nucleus	0.674101	0.0434569	0.995805	0.510479	8.41289	0.0383558	0.0089176	0.901685	1.82997	5.36028	5.83722	2.48167	0.226232	0.0898951	0.946262	5.46517	1.85671	170.431	267
AB129 CL3a ROI1 (Active)	LesionCore	872.698	442.382	Nucleus	0.554722	0.015184	0.54975	0.595142	8.28424	0.0453915	0.056934	1.50476	2.64118	4.72535	6.76261	2.95149	0.377094	0.0979198	0.24841	6.3867	1.75678	163.27	212
AB129 CL3a ROI1 (Active)	LesionCore	883.493	376.213	Nucleus	0.759059	0.061	1.22217	0.796963	13.4395	0.0829044	0.0147059	1.38901	2.90441	9.06912	9.04688	3.62243	0.374301	0.0394191	0.282235	15.3917	2.40619	110.497	136
AB129 CL3a ROI1 (Active)	LesionCore	894.636	364.722	Nucleus	0.571576	0.0263539	1.14592	1.0182	10.5216	0.0322908	0.0157605	1.1704	2.16926	7.94921	6.38411	2.95791	0.321817	0.10257	3.89876	8.44285	1.82113	94.821	760
AB129 CL3a ROI1 (Active)	LesionCore	796.32	360.351	Nucleus	0.493211	0.0889933	0.676377	0.485537	4.97173	0.0412616	0.37631	0.687195	1.3543	5.05194	4.87503	2.20055	0.205146	0.0332971	0.167071	5.09482	1.18149	172.466	451
AB129 CL3a ROI1 (Active)	LesionCore	817.617	345.267	Nucleus	0.206363	0.028165	0.283762	0.13317	5.04076	0.0186283	0.123348	0.762337	1.34344	1.58492	2.18281	0.70711	0.0815233	0.032055	0.09083	5.0694	0.515872	146.647	600
AB129 CL3a ROI1 (Active)	LesionCore	811.947	314.513	Nucleus	0.641636	0.053798	1.00497	0.889316	8.62915	0.081803	0.0477399	0.960884	1.7316	5.42035	6.10052	2.88556	0.321157	0.0824015	1.14386	7.33756	1.8412	141.31	396
AB129 CL3a ROI1 (Active)	LesionCore	774.987	305.819	Nucleus	0.349631	0.0243048	0.604356	0.476221	8.87211	0.0415969	0.0150385	1.35797	2.37859	3.56419	3.3511	1.42401	0.207554	0.0705427	0.790793	6.58021	0.810305	175.762	702
AB129 CL3a ROI1 (Active)	LesionCore	789.624	303.731	Nucleus	0.573533	0.00826446	0.730946	0.573236	10.0864	0.0407107	0.0206612	2.50669	4.2855	4.92483	6.43463	2.89996	0.23707	0.0812355	0.328942	8.85605	1.71398	160.911	242
AB129 CL3a ROI1 (Active)	LesionCore	828.056	309.584	Nucleus	0.634765	0.0285877	0.949735	0.813201	10.8583	0.0505835	0.039913	1.57508	2.83932	6.2173	5.9954	2.76548	0.29966	0.0466177	0.286394	5.89005	1.5806	124.46	701
AB129 CL3a ROI1 (Active)	LesionCore	788.738	284.744	Nucleus	0.647987	0.0399637	0.594834	0.41272	5.55681	0.0420078	0.0238057	1.6456	2.62988	3.99734	5.73704	2.5574	0.448738	0.112021	1.5274	6.17568	1.73607	159.919	386
AB129 CL3a ROI1 (Active)	LesionCore	793.898	271.239	Nucleus	0.412919	0	1.16699	0.856211	11.6074	0.0465652	0.0370124	1.91505	3.30483	7.32771	6.9892	3.06376	0.475745	0.0628385	0.339528	13.6633	1.91368	154.765	161
AB129 CL3a ROI1 (Active)	LesionCore	774.289	261.579	Nucleus	0.443369	0.0163826	0.706848	0.470213	5.35253	0.0274958	0.168028	1.5493	2.85075	3.1019	3.73614	1.64017	0.156706	0.0667053	0.201817	3.64659	0.873891	175.133	1069
AB129 CL3a ROI1 (Active)	LesionCore	792.538	239.107	Nucleus	0.223664	0.0218985	0.715243	0.416764	7.08555	0.0203113	0.0270773	1.04231	1.84745	3.79342	3.92478	1.59711	0.175671	0.0137174	0.616985	8.39713	0.81643	160.484	453
AB129 CL3a ROI1 (Active)	LesionCore	818.276	287.079	Nucleus	0.864805	0.0438907	1.08393	0.867784	7.8509	0.02928	0.017768	1.82786	3.10558	6.45158	6.87874	3.14731	0.408347	0.108963	0.191955	9.2172	2.22697	130.528	375
AB129 CL3a ROI1 (Active)	LesionCore	803.359	277.347	Nucleus	0.983229	0.0117647	1.13788	2.86295	11.2519	0.1007	0.0235294	1.76985	3.34126	7.18951	8.03157	3.65941	0.556429	0.0807412	0.266112	9.23815	2.39141	145.224	170
AB129 CL3a ROI1 (Active)	LesionCore	835.339	275.586	Nucleus	0.563784	0.100793	1.26235	0.762571	10.651	0.116343	0.0383256	1.36908	2.23724	6.83842	6.40995	2.662	0.349233	0.0710692	0.425689	10.9225	1.65561	113.27	347
AB129 CL3a ROI1 (Active)	LesionCore	812.405	266.973	Nucleus	0.653476	0.0138805	1.57535	1.17434	12.3235	0.0626366	0.0174537	3.39009	5.68054	8.61504	8.16361	3.67075	0.49458	0.0814707	0.333322	9.10106	1.93261	136.54	410
AB129 CL3a ROI1 (Active)	LesionCore	834.046	263.569	Nucleus	0.725702	0.0356835	1.68917	1.05497	14.6991	0.0635872	0.0390963	1.64202	2.80628	10.242	8.23707	3.99672	0.475775	0.0330229	0.520427	6.09039	3.00116	115.247	218
AB129 CL3a ROI1 (Active)	LesionCore	832.097	248.019	Nucleus	0.777446	0.0298299	1.42287	1.09466	12.1266	0.0527951	0.0354491	1.59507	2.7699	7.83698	7.12692	3.40978	0.365105	0.0961613	1.20014	10.9942	2.43995	119.983	688
AB129 CL3a ROI1 (Active)	LesionCore	807.66	248.431	Nucleus	0.417664	0.0225347	1.14719	0.860669	9.8462	0.0630787	0.0186389	1.66253	2.90608	6.62537	5.77807	2.22288	0.271016	0.0555648	0.318687	10.1013	1.36053	143.794	432
AB129 CL3a ROI1 (Active)	LesionCore	854.4	329.966	Nucleus	0.53577	0.022558	0.659438	0.605872	4.14946	0.0321611	0.0340982	1.06648	1.98979	3.69279	3.67992	1.58317	0.15142	0.0531139	0.270747	4.01704	1.17742	107.063	509
AB129 CL3a ROI1 (Active)	LesionCore	850.157	307.58	Nucleus	0.753955	0.0344784	0.813095	0.808703	10.9333	0.0360647	0.0276272	1.0839	2.04962	6.64493	6.90435	2.76528	0.394448	0.105806	1.61771	10.3938	2.15293	102.478	464
AB129 CL3a ROI1 (Active)	LesionCore	875.222	316.811	Nucleus	0.764812	0.0824207	0.968654	0.836757	8.13598	0.0799838	0.0295437	3.05876	5.14221	5.95254	6.2893	2.92427	0.380178	0.110534	0.335489	4.75142	2.09896	82.313	309
AB129 CL3a ROI1 (Active)	LesionCore	875.805	333.685	Nucleus	0.335146	0.0694272	0.663204	0.56827	5.09985	0.0274413	0.00517136	1.37279	2.31811	3.01611	3.72154	1.64141	0.210892	0.0783756	0.877845	3.35062	1.29507	90.8102	426
AB129 CL3a ROI1 (Active)	LesionCore	870.644	304.65	Nucleus	0.562873	0.0738079	0.612105	1.15773	9.29543	0.0715311	0.0133983	1.21199	2.36209	4.668	5.98268	2.42342	0.363254	0.130766	0.439876	6.25522	2.13617	81.9562	354
AB129 CL3a ROI1 (Active)	LesionCore	899.119	319.819	Nucleus	0.174866	0.122297	0.272678	0.235401	2.02015	0.0433165	0.0185882	1.49982	2.63449	1.52723	1.94826	0.747894	0.0796891	0.0399132	0.109611	3.7931	0.589599	64.1299	357
AB129 CL3a ROI1 (Active)	LesionCore	864.6	285.47	Nucleus	0.72268	0.0836768	0.388361	0.347566	8.12973	0.0804536	0.459959	0.998855	1.83179	3.56966	6.14501	2.09966	0.340471	0.112466	0.184646	5.97125	1.6321	84.2983	560
AB129 CL3a ROI1 (Active)	LesionCore	836.353	230.652	Nucleus	0.817502	0.0210593	1.35905	0.985752	8.81953	0.0498252	0.0228799	1.42819	2.46438	6.23539	7.14465	3.19501	0.360924	0.0776003	0.630384	9.1383	2.02818	121.28	658
AB129 CL3a ROI1 (Active)	LesionCore	895.298	276.676	Nucleus	0.503203	0.237517	0.817875	0.620997	10.6067	0.176359	0.0817619	1.5516	2.84984	4.3756	4.37395	1.66108	0.25493	0.070046	0.759002	6.15071	1.51094	53.6034	630
AB129 CL3a ROI1 (Active)	LesionCore	919.14	478.776	Nucleus	0.535249	0.0301079	0.691504	4.88714	6.6131	0.0547536	0.0256924	1.55378	2.76199	6.86632	5.67453	2.34401	0.263134	0.10266	3.69677	3.77119	1.68033	172.319	686
AB129 CL3a ROI1 (Active)	LesionCore	910.172	462.302	Nucleus	0.629881	0.0681739	0.295142	0.309727	6.11275	0.0176166	0.0210079	3.11624	5.36122	4.6304	5.3677	2.22409	0.256158	0.126561	1.00849	2.63198	1.61927	160.277	253
AB129 CL3a ROI1 (Active)	LesionCore	921.693	450.602	Nucleus	0.923702	0.0271875	0.202827	0.342716	14.8047	0.0434886	0.0931392	1.43864	2.41972	4.11867	6.73782	2.49252	0.412844	0.336378	2.29467	4.3803	2.41067	144.948	352
AB129 CL3a ROI1 (Active)	LesionCore	902.722	441.569	Nucleus	0.903894	0.022213	1.10628	1.02487	15.2708	0.0560633	0.0193981	2.04148	3.49964	8.67929	7.94841	3.77605	0.405383	0.166244	0.683466	6.10325	2.75526	145.365	648
AB129 CL3a ROI1 (Active)	LesionCore	941.245	463.916	Nucleus	0.81243	0.0629496	0.392202	0.377462	23.0974	0.0494854	0.16579	1.52203	2.70702	6.42905	9.77976	3.72009	0.332316	0.385576	0.218692	7.18545	2.56929	151.479	377
AB129 CL3a ROI1 (Active)	LesionCore	937.484	449.359	Nucleus	0.515738	0.0505738	0.367898	0.286393	7.91013	0.0731967	0.0450066	0.774636	1.27587	5.24702	5.41063	1.9781	0.252554	0.121607	2.65971	11.3375	1.54319	138.567	305
AB129 CL3a ROI1 (Active)	LesionCore	951.764	487.916	Nucleus	0.480067	0.0316444	0.794478	0.512576	8.5234	0.0471173	0.0113871	2.1233	3.68449	7.72707	5.58547	2.4904	0.301769	0.066623	0.5092	3.5665	1.717	172.595	793
AB129 CL3a ROI1 (Active)	LesionCore	960.718	467.243	Nucleus	0.661104	0.0621039	0.620574	0.567042	10.5415	0.105283	0.0181818	1.45121	2.62843	7.90192	8.77443	3.3277	0.495561	0.144257	0.54139	18.9338	2.20977	150.588	385
AB129 CL3a ROI1 (Active)	LesionCore	929.295	417.295	Nucleus	0.237903	0.0241299	0.53832	0.357175	6.74483	0.0484864	0.0149819	0.721834	1.1218	3.34098	3.44776	1.42612	0.156598	0.0543535	0.376335	4.10868	1.06215	111.504	331
AB129 CL3a ROI1 (Active)	LesionCore	932.907	399.651	Nucleus	0.69442	0.031307	1.42207	1.02344	13.5554	0.0494972	0.0113107	2.01815	3.64935	8.69029	7.7882	3.56469	0.370829	0.114002	2.24553	6.06273	2.57474	94.1889	531
AB129 CL3a ROI1 (Active)	LesionCore	948.311	399.134	Nucleus	0.637736	0.0420088	0.775432	0.658859	8.15602	0.0701674	0.0199648	1.73348	3.14551	4.89714	6.90851	2.87375	0.351374	0.130811	5.67361	8.39517	1.93875	87.4117	227
AB129 CL3a ROI1 (Active)	LesionCore	959.018	381.955	Nucleus	0.993994	0.0533661	1.00073	0.692467	8.65565	0.0509256	0.0341607	1.47538	2.50316	6.53851	7.07694	3.07322	0.491699	0.119176	5.33394	3.57196	2.74283	67.8729	336
AB129 CL3a ROI1 (Active)	LesionCore	941.377	377.999	Manual Microglia	1.23167	0.0299685	1.66237	1.16505	13.0015	0.0778252	0.022106	1.44511	2.48758	9.03715	8.69454	3.7093	0.597648	0.121556	0.508198	8.01253	3.73679	71.1762	349
AB129 CL3a ROI1 (Active)	LesionCore	981.923	478.644	Manual Microglia	0.801532	0.105045	1.17625	0.730842	15.9557	0.0678676	0.036031	2.16646	4.01423	8.3883	9.81529	4.0044	0.460603	0.0776394	0.533639	10.2051	2.88439	160.245	355
AB129 CL3a ROI1 (Active)	LesionCore	972.169	491.077	Nucleus	0.884213	0.0237959	1.20469	1.69501	10.7871	0.0498876	0.0139497	1.46206	2.67947	10.9815	9.33533	4.2129	0.448278	0.0912544	1.69975	4.42737	2.94817	173.001	338
AB129 CL3a ROI1 (Active)	LesionCore	989.533	425.254	Nucleus	0.968312	0.0350354	0.22509	0.0955147	7.00415	0.0467151	0.317114	1.25578	2.12317	3.28245	5.00667	1.76651	0.247684	0.128853	0.723996	5.84185	1.14709	107.153	509
AB129 CL3a ROI1 (Active)	LesionCore	992.929	440.868	Nucleus	0.741351	0.0229697	0.53258	0.313022	5.86295	0.034632	0.0356537	1.26604	2.30132	4.08668	8.48259	3.13372	0.373212	0.11974	0.226563	6.66172	2.2833	122.825	231
AB129 CL3a ROI1 (Active)	LesionCore	994.727	476.781	Manual Microglia	1.22633	0.0301527	0.876502	0.824256	9.79396	0.0268867	0.0192463	3.06896	5.17981	7.88905	9.87178	4.19046	0.489236	0.0884384	1.55776	5.01275	3.82083	158.727	203
AB129 CL3a ROI1 (Active)	LesionCore	992.226	459.234	Nucleus	0.696707	0.255742	1.59794	1.30242	11.0807	0.0482926	0.0142234	1.83631	3.47425	9.939	11.3484	5.04391	0.5595	0.102391	0.285596	7.59044	2.45735	141.108	376
AB129 CL3a ROI1 (Active)	LesionCore	965.126	413.515	Nucleus	0.334611	0.118313	0.596766	0.391074	3.18364	0.0666749	0.0211404	1.97375	3.76053	2.66103	4.33179	1.37933	0.21585	0.0526675	1.75018	9.44973	1.00702	97.2676	406
AB129 CL3a ROI1 (Active)	LesionCore	968.756	397.739	Nucleus	0.813969	0.0448011	0.912845	0.435948	5.99295	0.0512044	0.0163168	1.59146	2.83419	5.4902	6.57397	2.63709	0.401936	0.0648656	1.53542	5.18369	1.9095	80.9437	543
AB129 CL3a ROI1 (Active)	LesionCore	930.283	306.525	Nucleus	0.634663	0.0583467	0.662307	0.390743	6.42575	0.0633048	0.0248457	1.32141	2.3055	3.82052	5.09386	2.15427	0.347583	0.104813	4.13224	10.581	1.4849	32.3399	525
AB129 CL3a ROI1 (Active)	LesionCore	954.668	315.729	Nucleus	0.850405	0.0251732	0.898843	0.604821	7.35946	0.0594643	0.162805	1.09592	1.99509	6.06129	6.92272	2.82695	0.373323	0.0887464	2.55122	9.70862	2.01396	18.1018	560
AB129 CL3a ROI1 (Active)	LesionCore	910.466	301.219	Nucleus	0.385727	0.165171	0.850545	1.389	8.81152	0.0987919	0.0126846	1.84195	3.31709	3.63301	4.60331	1.9553	0.299621	0.057348	2.64482	20.7903	1.68482	45.0807	615
AB129 CL3a ROI1 (Active)	LesionCore	926.822	281.881	Nucleus	0.325879	0.316068	1.57094	1.16189	15.4825	0.219387	0.0198731	1.55704	2.85645	8.91873	6.60944	2.95924	0.29474	0.0529443	0.81118	7.73158	1.40972	22.3665	323
AB129 CL3a ROI1 (Active)	LesionCore	945.614	294.442	Nucleus	0.654658	0.0583478	1.17074	0.887366	8.88168	0.0825756	0.186484	2.17529	3.82916	7.91479	7.15585	3.10465	0.41265	0.0859607	0.948259	8.20288	1.98214	13.8462	483
AB129 CL3a ROI1 (Active)	LesionCore	934.711	259.115	Nucleus	0.341868	0.104699	1.21204	0.901757	7.84343	0.104412	0.0408162	0.925301	1.76327	7.47834	5.33436	2.28677	0.2139	0.0423211	0.241782	7.68636	1.38222	21.9426	408
AB129 CL3a ROI1 (Active)	LesionCore	966.373	283.226	Nucleus	1.08605	0.0986878	0.958742	1.20521	8.49191	0.111186	3.78086	1.49116	2.67672	7.81458	8.82801	3.40443	0.596161	0.0940724	1.72649	5.93191	1.78893	0.941296	442
AB129 CL3a ROI1 (Active)	LesionCore	991.409	292.628	Nucleus	0.479166	0.0932754	0.842773	0.563499	8.70231	0.0985305	1.07636	2.08117	3.5622	4.12956	5.17024	1.90592	0.238969	0.0680297	0.378139	6.2039	1.35819	9.72067	639
AB129 CL3a ROI1 (Active)	LesionCore	983.462	273.316	Nucleus	0.655338	0.0398952	1.10897	0.700948	17.7408	0.0362935	0.156568	1.89672	3.57953	5.05976	6.12826	2.3828	0.35213	0.105438	0.645866	9.53007	1.87085	12.8115	477
AB129 CL3a ROI1 (Active)	LesionCore	665.511	204.121	Nucleus	0.817674	0.11366	1.02478	1.12966	15.9552	0.130149	0.0233263	3.57155	6.54639	5.25634	6.02859	2.45418	0.272353	0.056931	2.72333	17.9077	1.50206	288.648	377
AB129 CL3a ROI1 (Active)	LesionCore	680.793	184.366	Nucleus	0.648027	0.272586	1.46191	1.07488	14.8858	0.256362	0.0148767	2.87306	5.50395	6.09946	6.76516	2.90575	0.385244	0.0667521	1.02711	19.6183	1.65057	283.243	730
AB129 CL3a ROI1 (Active)	LesionCore	703.433	206.297	Nucleus	0.301358	0.0235909	0.734203	0.608738	5.63243	0.0180481	0.0116324	1.62031	2.9589	3.0385	2.94474	1.30642	0.136455	0.0375695	0.827013	9.12546	0.793765	255.08	748
AB129 CL3a ROI1 (Active)	LesionCore	702.379	180.364	Nucleus	0.763205	0.0400188	1.13244	1.03703	16.2615	0.0378368	0.0294728	0.885218	1.52259	5.25209	6.05482	2.58936	0.319044	0.0457259	0.97901	17.1512	1.65566	264.302	478
AB129 CL3a ROI1 (Active)	LesionCore	688.573	134.848	Nucleus	0.346421	0.0146372	0.844076	0.75814	11.1634	0.0260793	0.018125	1.21968	2.4216	6.24996	4.60542	1.7704	0.256436	0.0475366	1.17325	13.7409	1.2643	296.052	328
AB129 CL3a ROI1 (Active)	LesionCore	757.819	230.587	Nucleus	0.335508	0.0796997	0.498656	0.44183	10.7595	0.0530829	0.0351482	1.55133	2.66894	2.56754	2.42738	1.00103	0.11654	0.0509422	0.660265	4.81452	0.666552	196.267	796
AB129 CL3a ROI1 (Active)	LesionCore	743.506	179.205	Nucleus	0.782759	0.0310591	0.777791	0.692802	10.4129	0.0392363	0.0175823	2.52275	4.16479	4.99198	5.94444	2.50694	0.305397	0.0738924	0.220059	10.676	1.89069	227.015	474
AB129 CL3a ROI1 (Active)	LesionCore	754.54	196.554	Nucleus	0.52294	0.104796	0.860944	0.829166	10.1178	0.0608733	0.00408719	2.19619	3.54342	5.3415	3.61601	1.69528	0.224252	0.0500831	0.398012	11.5745	0.995872	209.935	734
AB129 CL3a ROI1 (Active)	LesionCore	765.109	179.578	Nucleus	0.305594	0.0671172	0.178219	0.140813	3.13128	0.0184219	0	1.59763	2.81579	1.08261	1.27272	0.458492	0.105703	0.0315156	0.11318	5.84045	0.813219	207.451	128
AB129 CL3a ROI1 (Active)	LesionCore	735.875	151.618	Nucleus	1.11273	0.0373676	1.30979	1.28299	16.398	0.0657558	0.0324679	3.9753	7.12129	8.31416	8.22569	3.86166	0.699946	0.135949	0.573568	8.4526	2.27678	246.653	389
AB129 CL3a ROI1 (Active)	LesionCore	754.605	165.137	Nucleus	0.683246	0.0521814	1.06887	0.811678	10.1166	0.0690621	0.0294964	3.18097	5.47846	6.38928	6.15884	3.18285	0.385804	0.0816372	3.4635	9.63581	1.70597	223.647	419
AB129 CL3a ROI1 (Active)	LesionCore	759.831	152.457	Nucleus	0.4555	0.0413675	0.745566	0.510331	11.4749	0.0448046	0.062106	0.880805	1.52663	4.11072	3.74335	1.69815	0.237354	0.0861159	0.327834	4.2377	1.00078	225.516	302
AB129 CL3a ROI1 (Active)	LesionCore	752.037	139.542	Nucleus	1.21091	0.0303291	1.22694	0.731645	23.3002	0.046639	0.221521	3.02135	5.24325	7.34247	6.82602	2.94554	0.495048	0.112105	0.973351	10.2232	2.11032	238.607	313
AB129 CL3a ROI1 (Active)	LesionCore	736.12	123.612	Nucleus	0.770768	0.0311387	0.759452	0.812934	11.4115	0.0377899	0.0725042	2.92797	5.20803	5.74141	5.64642	2.62897	0.374337	0.133069	1.45938	16.3796	1.557	260.404	952
AB129 CL3a ROI1 (Active)	LesionCore	764.378	114.654	Nucleus	0.359912	0.0147357	0.645317	0.480187	10.8041	0.0267955	0.0866189	1.44216	2.64619	3.33974	3.28966	1.40113	0.155657	0.0587264	0.343311	10.9844	1.02089	241.589	753
AB129 CL3a ROI1 (Active)	LesionCore	688.538	90.2118	Nucleus	0.639517	0.0313924	1.28751	1.08343	10.006	0.0232153	0.0232049	1.257	2.11951	5.72305	5.17493	2.4374	0.289122	0.0701389	0.34724	19.3075	1.83643	318.296	288
AB129 CL3a ROI1 (Active)	LesionCore	694.608	53.5914	Nucleus	0.344421	0.0165263	0.415767	0.648377	5.41975	0.0377756	0.0135014	1.39315	2.57554	3.28307	2.92596	1.36853	0.240003	0.0193906	1.26467	8.93823	0.85187	333.913	361
AB129 CL3a ROI1 (Active)	LesionCore	711.564	69.436	Nucleus	0.167048	0.00940466	0.432751	0.47267	8.2764	0.0217642	0.0119549	0.875295	1.32277	2.84688	2.41244	1.00999	0.146408	0.0434381	0.1774	10.821	0.548486	310.878	687
AB129 CL3a ROI1 (Active)	LesionCore	733.367	86.1405	Nucleus	0.475255	0.0294526	0.911166	0.76421	26.1878	0.0590328	0.0263942	2.8305	4.93528	5.3104	4.94174	2.33174	0.327535	0.0666405	0.281604	21.6104	1.34723	283.402	548
AB129 CL3a ROI1 (Active)	LesionCore	752.584	75.4502	Nucleus	0.575744	0.0174525	1.119	1.67292	18.867	0.041362	0.025724	2.73736	4.97432	7.0168	6.47221	2.93589	0.418292	0.0971946	0.476428	24.7017	2.04122	275.105	442
AB129 CL3a ROI1 (Active)	LesionCore	749.669	97.9439	Nucleus	0.772239	0.0318091	1.08394	1.1276	16.367	0.0711981	0.0993819	1.647	3.03961	6.1428	6.70681	3.18839	0.386737	0.15195	0.294322	13.6894	2.01927	263.298	419
AB129 CL3a ROI1 (Active)	LesionCore	739.654	55.3734	Nucleus	0.506624	0.0226312	1.50781	1.62922	18.8668	0.0460993	0.0338186	1.69337	2.95888	9.3985	6.95668	3.04299	0.369694	0.0513191	0.430684	17.2008	1.83187	298.182	987
AB129 CL3a ROI1 (Active)	LesionCore	706.153	28.9775	Nucleus	0.299243	0.0215985	0.554325	0.553175	7.4008	0.0437088	0.0130503	2.08654	3.69529	3.26999	4.04346	1.68492	0.266111	0.03906	0.922498	12.7618	1.02925	340.696	934
AB129 CL3a ROI1 (Active)	LesionCore	710.063	11.1604	Nucleus	0.28152	0.00610243	0.793655	1.45822	6.7524	0.0301105	0	1.26018	2.16428	3.94639	3.26428	1.44916	0.182712	0.0228922	0.243046	11.3578	1.04343	349.91	371
AB129 CL3a ROI1 (Active)	LesionCore	729.727	8.69008	Nucleus	0.120353	0.0111012	0.236876	0.22424	2.7085	0.0165289	0.0045124	1.41526	2.84814	1.40286	2.16915	0.884097	0.162713	0.0394669	0.142227	13.6497	0.648023	337.951	484
AB129 CL3a ROI1 (Active)	LesionCore	757.487	9.06367	Nucleus	0.624316	0.036294	0.73429	0.498644	7.94877	0.0354963	0.0250281	1.53157	2.6562	4.69817	5.14909	2.04391	0.39564	0.0490974	1.71759	11.3666	1.48763	319.388	534
AB129 CL3a ROI1 (Active)	LesionCore	782.063	221.237	Nucleus	0.542594	0.295608	0.486249	0.327199	4.14933	0.0947339	0.0271989	2.02086	3.09178	2.86578	2.71887	1.23573	0.207983	0.075507	0.152266	4.34834	1.03898	175.531	357
AB129 CL3a ROI1 (Active)	LesionCore	782.882	199.592	Nucleus	0.955763	0.242658	0.272882	0.230467	2.84488	0.234559	0.0165263	1.39602	2.64544	2.18427	2.51999	1.04503	0.142809	0.0715197	0.149191	6.28453	1.48622	182.639	152
AB129 CL3a ROI1 (Active)	LesionCore	792.962	201.679	Nucleus	0.789547	0.0429151	0.257877	0.35133	2.50616	0.0649245	0	1.42847	2.81633	2.51227	2.60904	1.04268	0.169623	0.0388208	0.151038	4.75531	1.11458	172.623	106
AB129 CL3a ROI1 (Active)	LesionCore	803.109	219.602	Nucleus	0.523736	0.273624	0.414542	0.454518	2.73523	0.138985	0.027194	1.77838	3.26668	2.17133	2.61981	1.03349	0.192227	0.0352876	1.83262	4.9594	0.940236	156.275	598
AB129 CL3a ROI1 (Active)	LesionCore	824.236	148.994	Manual Negative	0.118155	0.00623413	0.108607	0.0672321	1.0115	0.0106389	0.00723016	1.30142	2.47271	0.434675	0.467921	0.190458	0.0560655	0.0107679	0.0492063	1.86181	0.333726	173.085	504
AB129 CL3a ROI1 (Active)	LesionCore	838.754	160.971	Nucleus	0.114979	0.00228833	0.134929	0.129471	2.21201	0.0206911	0.00695195	1.54992	2.61729	0.873366	0.880053	0.420769	0.0805149	0.0161716	0.0744783	3.18331	0.391041	154.298	437
AB129 CL3a ROI1 (Active)	LesionCore	804.734	159.113	Manual Negative	0.096057	0.0203476	0.060567	0.0297749	0.908433	0.0125071	0.002849	2.44858	4.00211	0.354105	0.43365	0.146749	0.042339	0.0124758	0.0539516	2.26781	0.418632	183.214	351
AB129 CL3a ROI1 (Active)	LesionCore	782.223	181.264	Nucleus	0.992568	0.0279597	0.322383	0.115951	5.82729	0.0339597	0.00695677	1.19076	2.1738	0.810934	0.937493	0.302821	0.0745821	0.0521671	0.130196	8.11544	1.13913	191.696	347
AB129 CL3a ROI1 (Active)	LesionCore	791.2	166.935	Nucleus	0.240292	0.014751	0.14048	0.0382429	2.90062	0.0127163	0.00408163	2.03435	3.57493	0.379804	0.5099	0.181461	0.0305571	0.0242633	0.053998	3.17443	0.50402	191.093	490
AB129 CL3a ROI1 (Active)	LesionCore	817.325	184.421	Nucleus	0.208254	0.0136032	0.0480952	0.0656508	0.846143	0.00666667	0.031746	2.55214	4.671	0.561286	0.78619	0.175635	0.0686349	0.031746	0.0634921	4.0103	0.254063	159.857	63
AB129 CL3a ROI1 (Active)	LesionCore	827.651	180.826	Nucleus	0.171996	0.0316318	0.277682	0.142485	1.60233	0.0456778	0.0131841	2.58839	4.54579	0.924874	0.874925	0.359674	0.0788368	0.0253138	0.116958	4.73222	0.529594	152.497	239
AB129 CL3a ROI1 (Active)	LesionCore	822.854	202.053	Nucleus	0.412367	0.0210928	0.778519	0.779519	5.40398	0.027384	0.0251055	1.98452	3.8157	2.69365	3.28056	1.89666	0.166232	0.0766582	0.275477	5.39413	1.23579	146.185	237
AB129 CL3a ROI1 (Active)	LesionCore	813.71	196.505	Nucleus	0.419458	0.0140187	0.185472	0.138701	1.93403	0.0167617	0.00676168	2.40375	4.04224	0.813425	0.800229	0.453449	0.0726262	0.0370093	0.14929	10.2605	0.567126	156.864	214
AB129 CL3a ROI1 (Active)	LesionCore	849.348	179.901	Nucleus	0.315205	0.00181488	0.504951	0.410541	3.22206	0.0290127	0.00691107	2.2384	4.34672	1.88196	2.39906	1.22364	0.121436	0.0310345	1.90691	3.01893	0.979109	134.65	551
AB129 CL3a ROI1 (Active)	LesionCore	841.784	198.625	Nucleus	0.668301	0.0230059	0.648125	0.55825	8.12066	0.0371076	0.0193444	3.32131	5.49948	2.89114	3.64587	1.67092	0.219305	0.0627613	0.331836	4.13978	1.18458	131.522	511
AB129 CL3a ROI1 (Active)	LesionCore	792.506	189.794	Nucleus	0.705305	0.0327119	0.156825	0.0986102	1.76947	0.0479492	0.00984746	1.73332	3.28936	0.510492	0.833915	0.374842	0.079435	0.0716102	0.124023	5.26101	0.880339	178.554	177
AB129 CL3a ROI1 (Active)	LesionCore	806.294	144.76	Manual Negative	0.0439003	0.0233859	0.087492	0.0192926	0.915228	0.0110064	0.00338264	0.961254	1.64839	0.540611	0.5161	0.181437	0.0271511	0.0234084	0.0454309	1.18848	0.222974	189.922	311
AB129 CL3a ROI1 (Active)	LesionCore	830.771	210.329	Nucleus	0.507558	0.0338062	1.12597	1.10959	9.30688	0.0680853	0	1.92048	3.29117	5.2364	5.47278	2.42729	0.369465	0.0733411	0.330721	7.63329	1.78302	135.093	129
AB129 CL3a ROI1 (Active)	LesionCore	821.279	169.894	Nucleus	0.220442	0.0192308	0.0835865	0.140577	1.12263	0.0102596	0	2.24678	4.34469	0.741385	0.740635	0.325375	0.0606154	0.0203365	0.0683077	3.03785	0.516923	163.468	104
AB129 CL3a ROI1 (Active)	LesionCore	809.815	175.351	Nucleus	0.310232	0.0302873	0.0632707	0.0514199	0.788387	0.0121326	0	2.22199	4.46575	0.424099	0.668652	0.0992928	0.0747127	0.0175746	0.0447735	3.8338	0.512779	170.704	181
AB129 CL3a ROI1 (Active)	LesionCore	874.685	176.552	Nucleus	0.492803	0.0309828	0.452635	0.528455	3.17519	0.0128755	0.0171674	0.924807	1.69985	2.67271	3.13477	1.66593	0.317511	0.0596009	1.58825	2.26045	0.789193	116.707	233
AB129 CL3a ROI1 (Active)	LesionCore	863.452	178.31	Nucleus	0.292758	0.0108218	0.307218	0.23094	4.81229	0.0260453	0.0060423	1.50781	2.68066	1.7559	2.81902	1.24765	0.148982	0.0470091	0.118051	2.24903	0.829236	124.19	331
AB129 CL3a ROI1 (Active)	LesionCore	886.42	189.771	Nucleus	0.453377	0.0140074	0.637232	0.46723	7.31368	0.0412007	0.0175892	1.95765	3.83513	4.29075	4.8479	2.09939	0.322361	0.0663216	0.784095	8.96001	1.39069	99.3651	538
AB129 CL3a ROI1 (Active)	LesionCore	875.036	206.709	Nucleus	0.811657	0.0699739	1.00467	0.675205	8.06245	0.0768771	0.0117076	2.31147	4.00138	5.32239	5.14966	2.70464	0.322441	0.0908119	0.24241	3.43738	1.62791	98.6206	537
AB129 CL3a ROI1 (Active)	LesionCore	860.9	211.322	Nucleus	0.733981	0.0267206	0.673003	0.452714	7.59374	0.0554413	0.0150571	1.70213	2.98498	3.92264	5.79916	2.45024	0.381714	0.0854635	0.166867	3.69617	1.92454	108.696	315
AB129 CL3a ROI1 (Active)	LesionCore	805.073	196.907	Nucleus	0.45846	0.0277339	0.215472	0.187125	1.81213	0.0238306	0.00403226	1.69319	3.3746	0.837778	0.890073	0.330464	0.0694073	0.0487298	0.149964	8.78743	0.804988	164.132	248
AB129 CL3a ROI1 (Active)	LesionCore	797.375	122.757	Manual Negative	0.0447565	0.0474696	0.169945	0.118827	1.81503	0.00709814	0.0151888	0.723329	1.37499	0.987917	0.768104	0.259206	0.0465205	0.00810683	0.0713863	2.21824	0.212017	210.461	805
AB129 CL3a ROI1 (Active)	LesionCore	840.397	217.805	Nucleus	0.655768	0.0413311	1.49556	1.0401	11.1596	0.0412583	0.0213212	1.42174	2.73809	6.37424	6.30288	2.88567	0.355063	0.0622649	0.791265	7.44236	1.63769	123.111	302
AB129 CL3a ROI1 (Active)	LesionCore	825.579	108.38	Nucleus	0.141568	0.0272685	0.330587	0.439243	3.36001	0.0255095	0.0135628	1.28086	2.51131	3.31335	2.3987	1.03169	0.147391	0.0163683	0.153873	5.40443	0.853537	199.762	581
AB129 CL3a ROI1 (Active)	LesionCore	839.234	122.482	Nucleus	0.328707	0.0358268	0.267076	0.195155	3.77941	0.0279076	0.0210046	1.09019	1.82303	2.5802	2.98048	1.27351	0.246166	0.0535889	0.18494	3.60469	0.964418	180.143	433
AB129 CL3a ROI1 (Active)	LesionCore	866.199	116.35	Nucleus	0.313582	0.0271412	1.06278	0.782385	11.0217	0.0399663	0.0193718	1.47137	2.55909	5.03809	3.97697	1.95078	0.169854	0.0439456	0.549247	5.9342	1.07199	168.302	772
AB129 CL3a ROI1 (Active)	LesionCore	869.794	163	Nucleus	0.0413824	0	0.145559	0.111	2.44059	0	0	4.46018	6.77371	1.33379	1.38626	0.447529	0	0.0670294	0.130882	1.75235	0.396529	129.563	34
AB129 CL3a ROI1 (Active)	LesionCore	774.114	85.7843	Nucleus	0.339514	0.0189819	1.0985	0.959958	14.3477	0.0370506	0.0184627	2.83817	5.07647	5.98778	4.91809	2.18817	0.272502	0.0615578	0.579111	10.0358	1.26875	252.191	830
AB129 CL3a ROI1 (Active)	LesionCore	788.451	78.4577	Nucleus	0.21584	0.0281694	1.06088	0.844596	6.63501	0.0393355	0.00651466	1.40122	2.32756	4.07983	3.42387	1.55632	0.195935	0.0505765	0.304199	5.31808	0.995309	246.9	307
AB129 CL3a ROI1 (Active)	LesionCore	791.365	62.3328	Nucleus	0.442208	0.0270836	0.832713	0.730413	8.57627	0.0521041	0.00594135	1.09274	1.89827	4.34186	4.95772	2.26488	0.327987	0.074415	0.221328	6.48739	1.52604	256.848	682
AB129 CL3a ROI1 (Active)	LesionCore	847.462	95.2115	Nucleus	0.436163	0.0436319	0.854689	0.679756	16.3551	0.0381501	0.0179478	1.49717	2.50335	5.27989	4.55464	1.90073	0.312033	0.0495979	0.795273	13.2094	1.52919	196.287	766
AB129 CL3a ROI1 (Active)	LesionCore	773.522	18.9988	Nucleus	0.631425	0.0204349	1.03279	0.874904	11.4136	0.0445946	0.0178722	2.34194	3.98191	5.99511	5.64411	2.50726	0.412246	0.046855	0.310651	8.76273	1.85593	301.578	407
AB129 CL3a ROI1 (Active)	LesionCore	794.459	31.015	Nucleus	0.407188	0.0465489	0.574974	0.432053	5.87422	0.0252594	0.0037594	8.01035	14.5501	3.1939	2.9149	1.10289	0.198128	0.0356278	1.0402	11.1402	1.12587	279.251	266
AB129 CL3a ROI1 (Active)	LesionCore	822.566	28.6585	Nucleus	0.309623	0.0311748	0.372442	0.285775	3.75441	0.0250366	0.00184553	4.56524	8.15254	2.51407	2.33127	0.850492	0.153588	0.0475271	0.183015	24.6051	0.753364	265.647	738
AB129 CL3a ROI1 (Active)	LesionCore	800.07	20.3605	Nucleus	0.277389	0.0222	0.292168	0.350943	5.94198	0.0260876	0.00418811	8.04516	14.3396	2.06672	2.31411	0.762588	0.174983	0.0433578	1.81668	16.0271	0.772302	284.761	925
AB129 CL3a ROI1 (Active)	LesionCore	804.407	5.38	Nucleus	0.323507	0.0266667	0.441373	0.214133	6.97404	0.0319067	0.0630533	14.6145	26.3697	2.77101	1.64157	0.630133	0.0895467	0.04	0.21552	35.0458	1.26296	294.838	75
AB129 CL3a ROI1 (Active)	LesionCore	822.963	4.37313	Nucleus	0.53853	0.0955224	0.423653	0.135276	4.01531	0.0814291	0.00429478	4.84945	8.43679	2.52698	2.46034	0.735787	0.171884	0.0653433	0.265571	31.9919	1.37685	286.431	268
AB129 CL3a ROI1 (Active)	LesionCore	884.621	3.89394	Nucleus	0.209768	0.030303	0.549697	0.589818	19.5968	0.020202	0.010101	2.61459	5.10984	2.15334	3.67467	1.55674	0.297939	0.0414141	0.177485	4.83013	0.763313	262.819	99
AB129 CL3a ROI1 (Active)	LesionCore	928.209	211.175	Nucleus	0.402334	0.273579	0.972142	0.634907	10.6394	0.223219	0.013245	1.62512	3.02646	4.33428	5.44485	2.03093	0.30856	0.0887119	0.276884	9.40311	1.4466	55.5041	302
AB129 CL3a ROI1 (Active)	LesionCore	919.992	204.431	Nucleus	0.557902	0.0684459	1.05858	0.601728	12.1721	0.0853672	0.00983607	2.09484	3.42897	4.79457	6.26285	2.62967	0.409508	0.0919803	0.208754	9.71632	2.02971	65.5712	305
AB129 CL3a ROI1 (Active)	LesionCore	906.415	177.671	Nucleus	0.249681	0.0192787	0.808379	0.767981	5.96553	0.0223704	0.00529101	1.84995	3.33963	4.82028	3.08106	1.40092	0.199093	0.0464991	0.258224	7.85033	1.28747	95.0776	567
AB129 CL3a ROI1 (Active)	LesionCore	908.735	194.03	Nucleus	0.33853	0.0396885	1.29867	0.833787	10.8829	0.0492295	0.0255574	2.2037	3.64196	9.04388	6.04019	2.62495	0.368798	0.0469508	0.35429	7.70027	1.59031	80.4729	183
AB129 CL3a ROI1 (Active)	LesionCore	901.288	206.595	Nucleus	0.441541	0.0461576	1.0847	0.646038	14.295	0.0652283	0.0111168	1.10408	1.94282	5.80431	5.88324	2.59974	0.487351	0.0859484	0.350353	12.4799	1.99659	76.9711	368
AB129 CL3a ROI1 (Active)	LesionCore	930.033	187.295	Nucleus	0.606316	0.157093	0.964069	0.782467	13.6354	0.113181	0.0060241	1.46912	2.67326	7.39178	5.06648	2.10746	0.21112	0.076997	0.477271	18.2794	1.78421	74.9721	332
AB129 CL3a ROI1 (Active)	LesionCore	926.159	173.396	Nucleus	0.298152	0.0785	0.438433	0.428937	4.16235	0.0544222	0.0193407	0.939952	1.62407	2.66494	2.10766	0.992233	0.100804	0.0864185	1.95906	9.1961	0.80847	89.1385	270
AB129 CL3a ROI1 (Active)	LesionCore	961.222	235.021	Nucleus	0.390225	0.089426	0.654801	0.464629	6.93777	0.144143	0.0248428	1.02205	1.88256	4.41052	4.80795	1.60457	0.232177	0.0541645	1.09904	6.6838	1.24792	21.7328	547
AB129 CL3a ROI1 (Active)	LesionCore	942.906	217.195	Nucleus	0.387896	0.203882	1.32633	0.778566	11.2901	0.179203	0.0171921	1.60164	2.96093	6.59535	5.34748	2.26694	0.241736	0.101706	0.279569	5.94529	1.42158	42.885	557
AB129 CL3a ROI1 (Active)	LesionCore	956.073	186.969	Nucleus	0.400275	0.0655297	0.800592	0.538692	12.1548	0.0849396	0.0160535	1.28637	2.30126	5.9056	4.20136	1.85424	0.209119	0.0592564	0.883898	7.20718	1.44051	69.2112	1010
AB129 CL3a ROI1 (Active)	LesionCore	992.484	109	Nucleus	0.153815	0.00862772	0.417437	0.148207	2.44159	0.0156332	0.00543478	0.614117	1.20443	2.05065	2.4011	0.48744	0.116038	0.0161304	0.149364	9.70858	0.398503	149.961	368
AB129 CL3a ROI1 (Active)	LesionCore	913.592	99.5125	Nucleus	0.514337	0.180179	0.415025	0.349439	7.12358	0.209704	1.52444	0.715171	1.21021	2.57208	4.22844	1.5824	0.358538	0.0712382	0.508495	6.30167	1.19535	163.039	638
AB129 CL3a ROI1 (Active)	LesionCore	907.595	54.3568	Nucleus	0.511808	0.0284936	0.339639	0.454867	6.57588	0.0378414	0.525619	1.06703	1.96464	2.96672	4.86808	2.02065	0.468202	0.0402967	0.992811	6.4571	1.37739	208.062	391
AB129 CL3a ROI1 (Active)	LesionCore	896.048	43.2873	Nucleus	0.191778	0.0254072	0.218719	0.146172	2.75115	0.0147557	0.0324434	0.768683	1.59354	1.25961	1.86274	0.916529	0.246023	0.0330181	0.110516	2.84867	0.746095	221.825	221
AB129 CL3a ROI1 (Active)	LesionCore	939.778	81.7944	Nucleus	0.462302	0.0358427	0.450685	0.308879	8.26943	0.0667137	0.149657	1.94339	3.20018	2.55072	4.95274	1.91968	0.358923	0.132371	0.163879	5.61406	1.57971	175.119	248
AB129 CL3a ROI1 (Active)	LesionCore	932.811	72.4274	Nucleus	0.519883	0.04073	0.366034	0.422868	4.74946	0.0514358	0.305441	0.942426	1.53575	2.67415	4.00396	1.53506	0.244538	0.0853147	2.10036	4.98299	1.2234	185.365	537
AB129 CL3a ROI1 (Active)	LesionCore	948.442	90.7867	Nucleus	0.259765	0.0175853	0.249991	0.218993	3.03269	0.0309863	0.0183857	0.922189	1.62403	1.68644	2.10325	0.862616	0.118737	0.0561331	0.510137	4.74766	0.686133	165.379	586
AB129 CL3a ROI1 (Active)	LesionCore	925.147	38.83	Nucleus	0.342161	0.0377677	0.438398	0.281044	4.54652	0.0238244	0.0351317	1.55836	2.57723	2.56209	3.93927	1.44927	0.282187	0.0468003	2.38383	4.27239	1.17098	219.618	706
AB129 CL3a ROI1 (Active)	LesionCore	908.512	30.3496	Nucleus	0.113855	0.0141622	0.221062	0.220941	3.29716	0.0143068	0.00900295	0.829661	1.52139	1.34657	2.02973	0.646006	0.0914395	0.0259233	0.0769381	3.12398	0.442086	231.139	339
AB129 CL3a ROI1 (Active)	LesionCore	947.702	35.489	Nucleus	0.426552	0.0254	0.304009	0.186798	4.26741	0.0393319	0.122888	0.90771	1.31583	3.76834	4.14542	1.69798	0.190987	0.0378747	0.217899	5.38067	1.00578	220.462	455
AB129 CL3a ROI1 (Active)	LesionCore	924.382	7.72775	Nucleus	0.832762	0.0490393	0.278393	3.4952	4.35038	0.0328901	0.0411702	1.33479	2.57378	4.35085	4.8883	2.12847	0.525327	0.10177	0.269188	5.43677	1.29306	250.529	382
AB129 CL3a ROI1 (Active)	LesionCore	976.07	68.4706	Nucleus	0.580164	0.0287592	0.761028	0.443154	5.24651	0.042204	0.0290496	0.780767	1.31692	4.12897	5.41686	2.10424	0.371436	0.0884963	0.672381	5.10301	1.49665	187.766	544
AB129 CL3a ROI1 (Active)	LesionCore	993.133	73.1313	Nucleus	0.575083	0.0243453	0.811986	0.510615	6.73215	0.0401421	0.0182068	1.02446	1.98597	4.98114	5.32789	2.04546	0.277966	0.0695054	4.79756	12.4221	1.93996	185.325	556
AB129 CL3a ROI1 (Active)	LesionCore	973.403	26.9531	Nucleus	0.61989	0.0428633	0.974118	0.69848	7.34465	0.0594048	1.41232	0.773263	1.30108	4.77632	5.12281	2.09222	0.251223	0.123357	0.697142	7.64994	1.31982	228.96	373
AB129 CL3a ROI1 (Active)	LesionCore	990.527	33.401	Nucleus	0.892593	0.0709677	0.558433	0.685062	8.03408	0.0581034	2.92376	1.05487	1.94577	4.75146	7.1785	2.84092	0.451915	0.258176	0.859759	6.12447	1.8975	224.218	899
AB129 CL3a ROI1 (Active)	LesionCore	977.354	307.908	Manual Endothelial Cell	0.681275	0.209132	0.392031	0.291373	7.99783	0.0860906	8.10618	1.33264	2.87186	4.56666	9.15367	3.03821	0.786017	0.0716376	0.156059	7.47102	1.14553	0.574655	287
AB129 CL3a ROI1 (Active)	LesionCore	756.837	995.907	Nucleus	0.635314	1.17099	2.78827	2.51857	19.029	0.246465	0.131616	9.95833	17.4595	12.54	10.2416	3.08808	0.379395	0.125081	0.586814	10.6818	2.06408	5.9179	86
AB129 CL3a ROI1 (Active)	LesionCore	945.46	842.743	Manual TC cell	7.01564	5.05205	4.58951	1.57186	7.76232	6.23912	7.74236	4.3217	7.97761	6.76571	13.6921	7.60553	1.18168	0.446249	2.50197	6.42428	1.75733	0.0933199	177
AB129 CL3a ROI1 (Active)	LesionCore	935.5	845.737	Nucleus	1.42467	4.07064	4.02142	1.78505	13.5286	4.88813	14.0167	2.63504	4.20847	9.6125	21.5208	7.39292	4.97597	0.218355	0.489618	8.51641	1.47122	0.0144019	76
AB129 CL3a ROI1 (Active)	LesionCore	598.11	752.513	Manual TC cell	1.31408	4.05918	2.74958	0.431123	13.5389	3.35406	0.0787987	2.21989	4.04622	7.54335	8.4809	2.9574	0.651487	0.177597	0.253084	10.1215	2.02508	25.1592	154
AB129 CL3a ROI1 (Active)	LesionCore	595.858	741.897	Manual TC cell	2.3043	3.79451	3.39577	0.761689	24.5706	4.52607	0.131556	3.70847	5.36611	9.46205	7.27791	2.6296	0.375543	0.205338	10.8842	10.4414	1.85407	18.4513	151
AB129 CL3a ROI1 (Active)	LesionCore	580.771	757.83	Manual TC cell	1.13071	3.51718	3.06804	0.327441	9.6908	3.6258	0.0400638	4.05307	7.37161	5.93607	6.27131	2.20448	0.336128	0.153495	8.76153	7.61123	1.5656	40.4116	188
AB129 CL3a ROI1 (Active)	LesionCore	538.873	782.008	Nucleus	0.629458	1.20163	1.54961	0.756729	7.5202	1.28068	0.0445763	2.13158	3.11259	5.35734	5.83131	1.1878	0.264797	0.0497458	0.300831	13.4253	1.33819	87.4987	59
AB129 CL3a ROI1 (Active)	LesionCore	531.841	773.279	Manual TC cell	0.760803	2.65402	2.36049	0.423743	8.38937	3.12909	0.0386225	3.15475	5.64539	5.43614	4.21661	1.6144	0.224667	0.0896265	2.71922	7.65682	1.19967	85.0449	249
AB129 CL3a ROI1 (Active)	LesionCore	628.05	862.532	Manual TC cell	0.946946	2.69319	2.31995	1.12125	14.036	2.56591	1.70461	2.75636	5.09739	10.9803	9.60293	3.92068	0.692612	0.0835283	2.61964	15.211	2.32748	129.2	371
AB129 CL3a ROI1 (Active)	LesionCore	551.887	866.5	Nucleus	1.96973	1.81992	1.67861	0.485677	6.95677	1.78561	0.243661	4.01418	6.58297	5.71144	8.01089	2.82989	1.80074	0.135952	0.238113	11.7249	1.28771	147.587	62
AB129 CL3a ROI1 (Active)	LesionCore	564.699	870.052	Manual TC cell	2.04652	7.23885	4.1721	1.16919	9.98044	7.1602	6.43804	3.65651	6.4802	9.21669	9.89298	3.36805	0.593321	0.173066	3.29256	13.1299	1.70634	146.384	558
AB129 CL3a ROI1 (Active)	LesionCore	676.329	885.896	Manual TC cell	0.702302	3.98398	3.36921	0.438896	12.7075	3.89408	0.122977	2.38609	3.97643	6.58524	5.76004	1.95803	0.240491	0.0759324	0.450797	7.85248	1.16629	98.5928	222
AB129 CL3a ROI1 (Active)	LesionCore	669.917	895.505	Nucleus	0.557034	1.26599	1.81407	0.585466	7.45506	1.19826	0.0723971	3.65909	7.08279	6.24391	5.98237	2.12828	0.280539	0.0391373	1.20223	8.82865	1.56373	98.6671	204
AB129 CL3a ROI1 (Active)	PPWM	92.1746	811.952	Manual TC cell	3.25608	4.27813	4.77984	1.35773	7.76825	6.71766	8.51155	6.79893	12.3106	4.78178	11.4162	3.63595	0.745254	0.338933	0.740119	6.02206	0.94156	0.00406466	252
AB129 CL3a ROI1 (Active)	PPWM	76.2418	821.918	Nucleus	7.20355	2.00964	3.45743	1.35729	8.31518	2.84349	6.29457	11.7776	21.3735	3.00858	14.2808	3.99762	0.659011	0.325681	2.20157	3.64957	0.774951	0.00161586	182
AB129 CL3a ROI1 (Active)	PPWM	92.1777	828.636	Manual TC cell	2.78355	3.69958	3.90913	1.05703	14.4056	4.28553	4.74471	9.93165	17.393	8.4271	16.4591	4.7901	2.63015	0.252256	1.17409	3.54462	0.993417	0	242
AB129 CL3a ROI1 (Active)	PPWM	82.9	834.526	Nucleus	2.4979	2.02548	1.99839	2.64314	7.36807	2.41176	7.65131	11.0754	18.9422	2.91337	13.0626	4.10783	1.53183	0.261087	0.335461	2.55911	0.823017	0	115
AB129 CL3a ROI1 (Active)	PPWM	206.284	165.82	Nucleus	4.49011	0.595992	1.96809	0.556524	5.77638	0.823272	2.9408	6.53223	11.1367	3.07123	6.6522	5.36056	0.387736	0.228512	0.818848	7.02981	0.864428	172.416	250
AB129 CL3a ROI1 (Active)	PPWM	200.732	176.211	Manual TC cell	4.36156	1.02213	1.65622	1.1259	4.26411	1.24757	3.61263	8.02649	13.9224	2.38013	6.94078	4.38729	0.543179	0.273582	1.04392	18.1317	0.881586	160.917	280
AB129 CL3a ROI1 (Active)	LesionCore	769.178	212.235	Manual TH Cell	1.41504	2.95865	2.55545	2.01665	14.2214	0.509145	0.0189789	4.35242	7.48989	8.28734	7.32525	3.3993	0.672557	0.113645	0.545485	7.74186	2.47664	190.563	332
AB129 CL3a ROI1 (Active)	LesionCore	812.804	658.579	Nucleus	0.661	0.0621208	0.655071	0.510538	8.65474	0.0651	0.178675	3.72573	6.87726	5.94193	6.97076	2.06521	0.318308	0.143817	0.297004	13.4274	1.33785	187.33	240
AB129 CL3a ROI1 (Active)	LesionCore	811.43	672.396	Nucleus	0.459383	0.0446174	0.931948	0.733678	12.6357	0.110435	0.0701217	3.594	5.47278	8.40059	9.76184	2.47718	0.327661	0.0633043	0.346713	23.7286	1.52989	181.595	115
AB129 CL3a ROI1 (Active)	LesionCore	802.573	668.915	Nucleus	0.229813	0.00813008	0.820561	0.440699	10.204	0.0178537	0.11848	3.78874	6.86449	6.58524	7.60724	1.91526	0.294455	0.0473171	0.209285	17.4006	1.26244	174.223	123
AB129 CL3a ROI1 (Active)	LesionCore	916.952	804.13	Manual IgK Switched Memory	3.98443	0.0654749	1.17157	0.60921	21.0701	0.0734384	0.0507032	5.37637	9.23087	13.8075	18.4024	2.44807	0.345091	0.171078	0.455091	6.53242	1.34117	38.0646	219
AB129 CL3a ROI1 (Active)	LesionCore	618.781	807.857	Nucleus	0.577591	0.0590426	1.28511	0.762221	15.3275	0.084817	0.0597872	3.15651	5.80065	9.93139	9.44021	2.63163	0.497387	0.0702596	3.42383	18.4917	2.16533	74.9123	235
AB129 CL3a ROI1 (Active)	LesionCore	609.639	808.789	Nucleus	0.546676	0.0694798	1.49114	0.628572	12.7554	0.0627283	0.18485	2.7748	4.92152	9.34364	11.4664	2.66269	0.46111	0.0976127	2.18479	26.0629	1.99776	76.8582	173
AB129 CL3a ROI1 (Active)	LesionCore	601.911	923.978	Nucleus	0.834478	0.0111111	0.80245	0.552889	7.89149	0.0111111	0.0351889	3.92286	6.97516	6.99608	11.026	2.98322	0.485344	0.0817167	0.207994	18.558	2.00843	139.043	180
AB129 CL3a ROI1 (Active)	LesionCore	727.582	946.711	Nucleus	0.47176	0.0443918	1.02489	0.466404	16.3029	0.0714211	0.0910994	2.04326	3.59391	9.05557	12.0885	2.78218	0.424415	0.0910877	0.367661	23.0344	2.28978	25.5681	171
AB129 CL3a ROI1 (Active)	LesionCore	727.76	958.826	Nucleus	0.454863	0.0169912	0.924881	0.670824	16.0008	0.0784229	0.0837974	4.77689	8.35573	11.2794	11.0318	3.18504	0.381775	0.0400176	0.420119	21.1252	1.97528	18.865	227
AB129 CL3a ROI1 (Active)	LesionCore	864.058	989.76	Nucleus	0.468182	0.030961	0.795961	0.363688	10.6804	0.012987	0.012987	1.72391	3.34216	13.0476	12.9004	2.71216	0.295091	0.156104	0.284468	18.8316	2.151	104.081	77
AB129 CL3a ROI1 (Active)	LesionCore	727.053	750.003	Nucleus	0.714894	0.0223464	0.925291	0.715168	10.5645	0.0344358	0.0586425	3.13622	5.92616	9.62287	9.86117	2.54744	0.377028	0.143911	5.53139	14.8985	2.24141	93.0917	179
AB129 CL3a ROI1 (Active)	LesionCore	774.87	985.522	Nucleus	0.607587	0.0329565	1.18609	0.267696	8.07398	0.0996522	0.0217391	2.29115	4.22989	7.46574	13.0642	3.04683	0.499717	0.172196	1.85554	13.432	2.38354	21.9243	46
AB129 CL3a ROI1 (Active)	PPWM	93.5693	630.269	Manual IgK Switched Memory	4.76826	0.15636	1.02614	1.21089	12.5894	0.118733	8.72184	4.0764	7.11247	3.56985	36.6927	4.08691	1.06511	0.189353	0.636657	2.41552	0.930449	173.248	303
AB129 CL3a ROI1 (Active)	LesionCore	988.923	341.657	Manual Activated Microglia	0.892112	0.0456161	2.32062	2.46724	37.7074	0.0706891	0.0189176	1.85829	3.47325	15.5642	10.8916	4.93638	0.529938	0.0834195	0.689191	6.15426	3.17741	24.7528	534
AB129 CL3a ROI1 (Active)	LesionCore	977.18	337.127	Nucleus	0.612451	0.0483333	2.01642	1.40287	28.7521	0.163144	0.0134118	2.7288	4.40637	13.2609	10.648	4.52023	0.378654	0.157111	0.36581	14.6502	2.90446	19.7047	153
AB129 CL3a ROI1 (Active)	LesionCore	958.829	348.657	Manual Activated Microglia	0.512889	0.0415	1.4264	1.10152	46.6782	0.0725159	0.0276343	2.12035	3.68179	10.5324	7.65073	3.1706	0.332366	0.0650389	2.57925	10.7347	1.9466	37.1767	566
AB129 CL3a ROI1 (Active)	LesionCore	607.606	659.675	Nucleus	0.93045	0.0421593	1.4666	1.09943	51.4431	0.0666167	0.0560694	2.42422	4.47796	7.4218	7.26894	3.32957	0.308528	0.0876735	2.95259	11.0588	1.94546	27.0689	634
AB129 CL3a ROI1 (Active)	LesionCore	699.976	703.557	Nucleus	0.501462	0.030159	0.580632	0.331577	24.9243	0.0664662	0.0193878	2.18366	3.70446	4.8124	5.0864	1.5659	0.236862	0.0711068	0.321294	15.406	1.18477	66.577	918
AB129 CL3a ROI1 (Active)	LesionCore	756.985	717.143	Nucleus	0.557614	0.0297544	0.54345	0.158912	69.9582	0.0557193	0.123801	4.16714	7.67261	6.48531	5.7962	2.00209	0.331801	0.053883	4.71046	5.46653	1.3688	119.79	171
AB129 CL3a ROI1 (Active)	LesionCore	667.9	831.241	Nucleus	0.661889	0.0780519	0.849748	0.538504	24.1561	0.105007	0.0235852	8.67182	15.3893	8.29376	6.9159	2.37996	0.406667	0.183296	3.69492	8.33749	1.35033	106.196	135
AB129 CL3a ROI1 (Active)	LesionCore	670.748	818.385	Nucleus	0.499341	0.0409155	1.42473	0.67453	43.8539	0.0873239	0.0278056	2.04498	3.58836	11.9484	9.04839	3.2946	0.436118	0.0932535	0.889217	16.2357	2.065	95.8237	355
AB129 CL3a ROI1 (Active)	LesionCore	680.037	828.305	Nucleus	0.49565	0.0698455	1.2302	0.625146	46.263	0.168821	0.0289837	2.5256	4.24661	13.277	7.53382	2.86808	0.492268	0.100138	1.8495	10.8489	1.35085	108.778	123
AB129 CL3a ROI1 (Active)	LesionCore	866.879	892.73	Manual Microglia	0.931805	0.0661458	1.94541	0.967073	64.1199	0.135315	0.0748047	2.52107	4.15713	16.7023	15.0108	4.86517	0.798061	0.177458	0.413236	12.5924	3.25284	53.3476	343
AB129 CL3a ROI1 (Active)	LesionCore	852.687	894.019	Manual Activated Microglia	0.622926	0.11659	1.30206	0.581904	114.172	0.246078	0.0363704	1.93583	3.07224	13.7279	12.3419	4.02712	0.610688	0.111423	0.304148	13.6465	2.50473	65.7841	459
AB129 CL3a ROI1 (Active)	LesionCore	923.598	900.726	Nucleus	0.557338	0.14003	1.88107	1.49165	40.2442	0.102203	5.47476	3.18126	5.50187	16.8421	11.33	4.09644	0.81382	0.115519	2.64298	5.93416	2.74982	36.2374	133
AB129 CL3a ROI1 (Active)	LesionCore	935.674	905.598	Manual Activated Microglia	0.892065	0.0516372	1.55716	1.51921	74.2516	0.123042	2.30761	1.7509	2.96406	17.4859	14.6324	5.44518	0.770165	0.120963	0.58746	8.21883	3.154	37.9291	430
AB129 CL3a ROI1 (Active)	LesionCore	942.55	926.812	Manual Activated Microglia	0.472919	0.0421786	1.20142	0.712268	52.4598	0.0713595	0.045549	1.80049	3.25738	10.8946	11.1023	4.08844	0.506876	0.0758083	9.9612	8.61724	2.09407	57.9138	459
AB129 CL3a ROI1 (Active)	LesionCore	692.196	853.571	Nucleus	0.743595	0.166125	1.39193	0.707589	40.5744	0.253202	0.07075	3.89295	7.47119	12.3021	8.7436	3.10081	0.513185	0.140351	0.327946	23.0517	1.91985	110.835	168
AB129 CL3a ROI1 (Active)	PPWM	102.408	838.605	Nucleus	1.13084	0.323842	0.645632	1.33296	13.1766	0.301632	9.05996	5.30284	8.76547	6.29821	17.6443	6.46522	7.67509	0.319553	0.294211	3.29293	1.21478	0	76
AB129 CL3a ROI1 (Active)	PPWM	220.407	448.633	Nucleus	0.83892	0.0312	0.3214	2.84675	13.2258	0.0671333	4.38131	2.65665	4.99196	1.99787	17.0135	6.48371	18.2904	0.695693	0.55176	4.77825	1.00951	0	75
AB129 CL3a ROI1 (Active)	PPWM	226.381	453.225	Nucleus	3.32663	0.0806422	1.51985	1.01046	15.7904	0.114991	2.89214	5.51619	9.58648	4.7165	16.9559	7.78862	11.3471	0.248807	0.611972	7.41055	0.994156	0.0190818	109
AB129 CL3a ROI1 (Active)	PPWM	225.338	464.214	Nucleus	3.31144	0.0436381	1.51439	0.893067	9.11367	0.0571429	1.9393	5.92448	10.105	3.91994	20.0752	6.77424	13.1686	0.3684	1.66725	4.47264	0.989429	0	105
AB129 CL3a ROI1 (Active)	LesionCore	705.439	906.985	Nucleus	0.909066	0.887323	1.31028	0.893722	10.2756	0.141586	0.0455808	2.61948	5.44566	10.6238	8.36097	2.93654	0.470091	0.129949	41.2594	16.7379	1.93824	62.6737	198
AB129 CL3a ROI1 (Active)	LesionCore	572.226	702.834	Nucleus	0.811146	0.0966935	1.03217	0.654621	31.5457	0.0535603	0.138829	1.93286	3.29251	11.9214	7.21278	3.19954	0.360153	0.0608065	0.359417	10.9687	1.48239	9.52365	398
AB129 CL3a ROI1 (Active)	LesionCore	694.014	988.375	Nucleus	0.61813	0.0793607	0.960255	0.73363	32.9479	0.113961	0.298534	1.51269	2.72492	8.24248	9.46713	3.13956	0.41618	0.114543	0.27605	17.1834	1.98538	28.4024	560
AB129 CL3a ROI1 (Active)	LesionCore	820.718	992.996	Nucleus	0.793188	0.018265	1.18932	0.500936	19.2016	0.0920427	0.035641	0.91459	1.75978	12.8129	15.4289	4.45649	0.791923	0.088359	0.238829	15.4689	2.84085	65.5952	234
AB129 CL3a ROI1 (Active)	LesionCore	920.072	752.283	Nucleus	0.99492	0.024442	0.704768	0.703319	10.6203	0.0434928	0.106514	1.5673	2.92852	6.63699	9.36505	3.00498	0.486841	0.10587	4.84633	8.97462	1.58783	84.674	138
AB129 CL3a ROI1 (Active)	LesionCore	979.377	202.86	Nucleus	0.426534	0.0586066	1.57485	0.95536	30.606	0.0703846	0.028	1.12622	2.10512	12.1195	5.4522	2.39428	0.364899	0.0456549	0.935169	8.7044	1.64294	55.6535	455
AB129 CL3a ROI1 (Active)	LesionCore	892.232	408.928	Nucleus	0.890328	0.0248597	1.08438	0.743668	41.8429	0.0702681	0.0317528	1.22687	2.09254	8.6709	8.36938	3.83671	0.500668	0.132351	1.95459	9.91225	2.39997	125.452	720
AB129 CL3a ROI1 (Active)	LesionCore	801.95	993.144	Nucleus	0.480086	0.00984685	1.37123	0.703104	30.1353	0.0292342	0.0470225	3.68492	6.41749	9.78844	8.9291	3.0713	0.455351	0.0469775	0.692793	7.90665	2.64647	49.1488	222
AB129 CL3a ROI1 (Active)	PPWM	186.083	994.317	Nucleus	0.499483	0.0333333	0.43795	0.33705	7.41293	0.0849833	0	1.0256	1.4837	2.0223	5.07867	1.40433	0.110033	0.0385333	0.3731	45.4091	0.792783	150.637	60
AB129 CL3a ROI1 (Active)	PPWM	176.978	972.692	Nucleus	0.275124	0.0313368	0.424924	0.274832	13.0328	0.0159759	0.0228694	1.83108	3.12219	1.38382	3.87089	0.934089	0.103546	0.0551065	0.293405	32.8601	0.902027	128.192	291
AB129 CL3a ROI1 (Active)	PPWM	543.425	884.172	Nucleus	1.57447	0.142511	0.666966	0.413874	8.05682	0.212023	0.196552	3.06598	5.31889	6.34647	10.0066	3.64684	0.401598	0.21504	0.283195	12.0472	1.79419	167.272	174
AB129 CL3a ROI1 (Active)	PPWM	327.512	85.0263	Nucleus	0.59231	0.0322361	0.524944	0.810943	15.1287	0.0295338	0.00718045	2.21577	3.89251	1.01395	4.58035	1.64983	0.20791	0.0859759	2.26248	39.1809	1.25747	251.168	665
AB129 CL3a ROI1 (Active)	PPWM	485.754	11.9585	Nucleus	0.565561	0.0411384	0.234149	1.29641	2.23164	0.0186557	0.0175917	4.27911	7.85534	1.1056	2.80736	1.08854	0.154341	0.3509	0.383784	37.7403	0.899682	330.067	578
AB129 CL3a ROI1 (Active)	PPWM	499.08	20.5439	Nucleus	0.687856	0.0542854	0.411151	1.06548	26.7252	0.0338512	0.0144537	1.91593	3.72507	1.80725	3.46798	1.34962	0.23951	0.0771024	1.39123	53.0088	1.1148	325.924	410
AB129 CL3a ROI1 (Active)	PPWM	565.477	74.9825	Nucleus	1.29055	0.0246313	0.42559	0.405802	7.85162	0.0410194	0.0989832	3.67562	6.4904	2.11627	6.53567	2.40948	0.598153	0.328096	0.621715	23.6854	1.18995	306.636	773
AB129 CL3a ROI1 (Active)	PPWM	537.824	49.7902	Nucleus	1.13107	0.00731707	0.295488	0.353741	3.77442	0.0557707	0.0190122	1.3073	2.13411	2.20015	5.18457	2.16182	0.307439	0.121261	3.21708	66.648	1.70177	314.365	410
AB129 CL3a ROI1 (Active)	PPWM	630.778	59.5	Nucleus	0.506037	0.0630741	0.802019	4.75817	24.2203	0.0544444	0	2.89828	5.68809	4.82381	5.1948	2.32889	0.335907	0.0188333	0.547481	34.4709	1.01081	357.407	54
AB129 CL3a ROI1 (Active)	PPWM	658.934	62.4011	Nucleus	0.612431	0.0338989	0.656807	0.793002	11.5772	0.0571596	0.0281258	1.9139	3.57206	3.58272	6.22981	2.70787	0.465321	0.0968382	1.86909	21.3922	1.5321	357.383	445
AB129 CL3a ROI1 (Active)	PPWM	656.379	27.6121	Nucleus	0.48498	0.0297011	1.6889	1.49948	14.9528	0.0745385	0.013789	2.53767	4.34918	9.40025	6.48798	2.95928	0.306547	0.122527	0.94076	25.9117	1.92567	380.071	455
AB129 CL3a ROI1 (Active)	LesionCore	872.671	881.768	Nucleus	1.04202	0.230976	1.85993	1.46663	23.5236	0.136366	0.142927	2.74034	5.73288	23.4105	16.642	5.38073	0.862537	0.279146	19.2477	11.8601	3.62615	42.1809	41
AB129 CL3a ROI1 (Active)	LesionCore	655.532	824.353	Nucleus	0.431895	0.0315789	1.66129	1.24868	24.5702	0.0968842	0.0394	4.81382	7.90952	16.7694	7.33033	2.76537	0.392621	0.0880211	4.75162	12.9243	2.48661	95.4448	95
AB129 CL3a ROI1 (Active)	LesionCore	659.32	843.155	Nucleus	0.543859	0.221447	1.30864	1.74763	19.0848	0.241835	0.131243	4.17454	7.22917	10.4692	7.44395	3.0124	0.330137	0.107729	0.387468	11.6434	1.62076	114.562	284
AB129 CL3a ROI1 (Active)	LesionCore	657.149	962.604	Nucleus	0.569263	0.117951	1.23019	0.764942	18.181	0.121919	0.125946	1.38882	2.31186	8.41172	8.50765	2.87017	0.304703	0.0790306	0.853777	17.439	2.08533	72.1272	556
AB129 CL3a ROI1 (Active)	LesionCore	684.387	868.447	Nucleus	0.6856	0.277097	0.446534	0.13967	7.01495	0.298408	0.0896268	1.99711	3.35162	6.71925	6.11252	1.84299	0.30918	0.115801	0.546694	7.45098	1.57753	104.357	627
AB129 CL3a ROI1 (Active)	LesionCore	683	855.618	Nucleus	0.644176	0.673235	1.01541	0.352529	16.9118	0.440382	0.0666324	4.05947	8.244	8.04262	8.60972	2.35444	0.477485	0	0.335206	12.4426	1.74679	114.724	68
AB129 CL3a ROI1 (Active)	LesionCore	860.573	919.28	Nucleus	0.803437	0.0249462	0.828453	0.534771	14.7138	0.062638	0.0466864	1.88606	3.17414	8.31386	10.013	3.33397	0.43621	0.140471	0.940563	9.21941	2.16809	75.7564	558
AB129 CL3a ROI1 (Active)	LesionCore	840.302	883.344	Nucleus	0.604656	0.146823	0.96949	0.660646	16.1693	0.17126	0.072	3.46931	7.17164	14.8201	10.1731	3.1362	0.454667	0.150135	0.393583	11.0414	2.1708	72.6471	96
AB129 CL3a ROI1 (Active)	LesionCore	880.949	908.064	Nucleus	0.907029	0.0391593	0.947728	0.467153	12.5842	0.0602257	0.144677	2.08485	3.98184	8.0632	10.7991	3.52071	0.642458	0.150593	0.418387	11.5058	2.6245	54.1177	452
AB129 CL3a ROI1 (Active)	LesionCore	893.487	896.944	Manual Microglia	0.838534	0.0672593	1.22179	1.09966	19.8479	0.105606	0.177384	2.96921	5.3478	11.6622	10.5286	3.84351	0.565474	0.122458	0.883484	7.97333	3.64567	38.7756	378
AB129 CL3a ROI1 (Active)	LesionCore	769.121	789.034	Nucleus	0.684215	0.049672	0.817254	0.889579	14.918	0.0483955	0.0152701	0.941264	1.859	12.1735	6.33455	2.55239	0.317466	0.0608939	0.326138	17.9004	2.03334	144.03	311
AB129 CL3a ROI1 (Active)	LesionCore	770.61	766.518	Nucleus	0.904946	0.0110153	1.66484	1.19685	17.192	0.0328546	0.0135587	1.9871	3.50445	22.7437	10.4991	4.41849	0.531349	0.100515	0.960395	9.96804	2.91169	139.516	392
AB129 CL3a ROI1 (Active)	LesionCore	793.07	756.629	Nucleus	0.546067	0.0348673	1.42908	0.809304	15.9004	0.0673894	0.0371699	1.94401	3.47772	16.9811	9.28088	3.67026	0.500458	0.0652743	0.888547	11.3491	2.28545	148.686	565
AB129 CL3a ROI1 (Active)	LesionCore	915.172	894.68	Nucleus	0.676905	0.179921	1.10034	0.945037	16.9961	0.0840741	4.45881	3.06138	5.72284	11.8713	8.98908	3.01317	0.526847	0.124757	0.35673	11.7246	2.09177	30.4593	189
AB129 CL3a ROI1 (Active)	LesionCore	923.201	877.705	Nucleus	0.587017	0.042735	1.05766	0.43453	13.0334	0.0563333	0.0628974	3.88891	6.28258	11.2869	8.03383	2.82862	0.359034	0.109043	0.346214	5.99203	2.19733	14.2674	117
AB129 CL3a ROI1 (Active)	LesionCore	963.739	926.224	Nucleus	1.03784	0.0490861	0.482446	0.328397	7.38442	0.0679511	0.0417123	1.2407	2.23466	5.01727	8.79967	3.15857	0.46508	0.157967	0.437299	4.69145	2.10964	58.5426	511
AB129 CL3a ROI1 (Active)	LesionCore	938.331	763.164	Nucleus	0.649501	0.143499	1.53779	0.837515	13.8817	0.171901	0.0920753	1.79343	3.239	11.8733	9.35429	3.62414	0.444598	0.0917341	1.99243	8.857	2.81868	63.6546	425
AB129 CL3a ROI1 (Active)	LesionCore	544.438	708.661	Nucleus	0.802142	0.0825363	0.870104	1.01227	13.3974	0.0779041	0.0846865	2.9867	4.91177	7.19231	6.3682	2.42765	0.300741	0.0878938	2.44893	19.3003	1.68537	36.0764	386
AB129 CL3a ROI1 (Active)	LesionCore	602.707	731.58	Nucleus	1.35868	0.165335	0.848271	0.380585	11.0251	0.259436	0.0972181	3.00654	5.15719	7.17801	7.77568	2.81687	0.431543	0.085734	0.365872	10.2948	2.00495	7.27667	188
AB129 CL3a ROI1 (Active)	LesionCore	583.644	657.715	Nucleus	0.467489	0.0312409	1.04924	1.21439	9.07975	0.033701	0.0337808	2.11299	3.78155	6.83901	6.32836	2.82687	0.329152	0.0633962	1.84119	7.60819	1.84781	27.0935	689
AB129 CL3a ROI1 (Active)	LesionCore	624.44	659.668	Nucleus	0.843201	0.0205034	1.19039	1.14652	27.8959	0.0585168	0.122181	3.50996	6.25269	7.39239	6.62658	2.83346	0.292463	0.039396	0.259315	10.0262	1.81895	33.307	149
AB129 CL3a ROI1 (Active)	LesionCore	613.16	639.929	Nucleus	0.565739	0.0280547	0.443106	0.490492	7.00134	0.0834468	0.0352857	1.13419	1.89165	3.22566	3.76918	1.6422	0.231945	0.0738085	0.140733	3.86718	1.08663	47.3814	329
AB129 CL3a ROI1 (Active)	LesionCore	742.241	704.278	Nucleus	0.776594	0.0157547	0.814231	0.782052	6.29425	0.0224104	0.0100802	3.4875	5.9569	5.91083	5.063	2.13865	0.201264	0.0591745	0.20584	10.2686	1.65418	106.762	212
AB129 CL3a ROI1 (Active)	LesionCore	720.989	729.215	Nucleus	0.964267	0.0293564	0.781462	0.69467	14.4066	0.0732444	0.0356945	1.95089	3.57332	6.0868	6.51027	2.49473	0.386969	0.0803503	0.734809	16.7995	2.02865	83.8189	491
AB129 CL3a ROI1 (Active)	LesionCore	745.854	740.847	Nucleus	0.576837	0.0229688	1.0854	0.704101	24.433	0.0672708	0.0289375	3.28918	6.09357	9.492	7.89555	3.07624	0.39966	0.0888229	1.03321	11.7847	1.90124	109.739	288
AB129 CL3a ROI1 (Active)	LesionCore	765.931	711.047	Nucleus	0.533524	0.0472283	0.503534	0.318135	20.7764	0.0664791	0.096955	0.775952	1.4583	3.80286	4.64054	1.79283	0.220807	0.0876238	1.79714	5.34469	1.00782	129.27	311
AB129 CL3a ROI1 (Active)	LesionCore	862.727	653.239	Nucleus	1.13498	0.0249015	1.19663	0.602754	15.8045	0.0461232	0.128631	1.77449	3.08181	12.068	8.69171	3.10729	0.5293	0.171734	2.18962	7.79968	2.56507	194.161	203
AB129 CL3a ROI1 (Active)	LesionCore	897.586	632.569	Nucleus	0.692017	0.0187586	0.457052	0.16919	4.64607	0.044	0.0631552	21.3879	37.3877	3.79933	3.05905	1.25588	0.161569	0.0542759	0.23881	7.63855	1.22288	190.68	58
AB129 CL3a ROI1 (Active)	LesionCore	880.892	627.54	Nucleus	0.793484	0.0397745	0.483931	0.300263	4.02266	0.0379729	0.0404301	12.2079	21.2412	4.22456	4.52642	1.60877	0.296134	0.103136	3.77378	10.832	1.77746	203.819	479
AB129 CL3a ROI1 (Active)	LesionCore	916.943	639.641	Nucleus	1.00357	0.0334158	0.938285	0.503653	10.032	0.0555911	0.0125395	6.48123	10.8983	9.66733	9.69474	3.53742	0.569216	0.141096	0.913326	6.87755	3.15131	175.579	291
AB129 CL3a ROI1 (Active)	LesionCore	922.532	612	Nucleus	0.740871	0.0684032	0.889774	0.900613	32.7763	0.0645161	0.0222742	4.58368	8.86919	10.2962	9.2821	3.49994	0.412629	0.0576452	0.469758	8.06079	2.84594	198.869	62
AB129 CL3a ROI1 (Active)	LesionCore	934.495	619.303	Nucleus	1.02905	0.0384942	0.931023	0.759429	18.8601	0.0737471	0.024174	2.35341	4.3159	11.5524	10.1321	4.12321	0.538643	0.144295	0.80855	6.72243	2.78619	188.138	431
AB129 CL3a ROI1 (Active)	LesionCore	961.79	619.737	Manual Microglia	1.18537	0.0882298	0.257945	0.235028	7.5805	0.0483992	0.0336497	1.14185	1.9297	6.39612	8.78918	3.30574	0.604209	0.199273	0.195908	4.36215	2.9639	181.34	531
AB129 CL3a ROI1 (Active)	LesionCore	931.939	595.867	Nucleus	0.73423	0.0143885	1.59645	1.00478	21.3322	0.0946187	0.126144	2.4863	4.60723	11.832	12.5581	5.50325	0.650604	0.155367	0.339273	4.09055	3.24617	211.242	139
AB129 CL3a ROI1 (Active)	LesionCore	940.541	585.341	Nucleus	0.507078	0.0114656	0.503506	0.379991	13.082	0.0761625	0.0518938	1.36141	2.36803	5.63435	6.25146	2.31297	0.279341	0.125431	1.40819	7.35307	1.44131	219.261	320
AB129 CL3a ROI1 (Active)	LesionCore	790.33	460.399	Nucleus	0.190502	0.0145112	0.661361	0.278617	9.27509	0.0218677	0.0305112	1.62602	2.74187	3.31518	2.70638	1.09953	0.168424	0.0260291	0.176511	6.05608	0.756673	235.386	446
AB129 CL3a ROI1 (Active)	LesionCore	787.749	421.93	Nucleus	0.962863	0.0416345	0.731266	0.684038	13.5938	0.0411667	2.20428	1.31085	2.08509	4.51346	9.04796	3.87096	0.48457	0.145123	0.433535	5.51629	1.71649	214.702	342
AB129 CL3a ROI1 (Active)	LesionCore	813.569	442.717	Nucleus	0.375151	0.0269605	1.05496	0.491859	23.3426	0.0531941	0.0434375	1.84013	3.05308	4.54972	4.32279	2.04407	0.292964	0.0580329	0.177036	8.48829	1.10049	206.172	304
AB129 CL3a ROI1 (Active)	LesionCore	820.887	407.079	Nucleus	0.523283	0.0116894	0.466866	0.500385	4.95934	0.0279745	0.0251574	1.27384	2.44868	2.87889	5.90626	2.18835	0.305547	0.116274	2.27317	4.93861	1.31796	179.322	470
AB129 CL3a ROI1 (Active)	LesionCore	862.252	428.5	Nucleus	0.883155	0.0225698	0.686798	0.714291	16.6386	0.0465698	0.0158333	1.62547	3.14188	6.43396	6.92203	3.21003	0.367384	0.0750465	2.90823	5.67711	1.96684	160.081	258
AB129 CL3a ROI1 (Active)	LesionCore	799.696	308.566	Nucleus	0.647399	0.0316489	1.06075	0.817053	8.90527	0.0491298	0.0447481	1.70051	3.0679	5.67715	5.81052	2.69601	0.282377	0.0685089	0.358898	7.4392	1.70714	151.82	393
AB129 CL3a ROI1 (Active)	LesionCore	871.53	270.784	Nucleus	0.859012	0.181603	1.29033	1.08135	10.9675	0.175639	0.159943	2.75964	4.98075	6.31393	7.22933	3.21419	0.41129	0.0445403	0.400791	5.85746	2.33646	77.2873	335
AB129 CL3a ROI1 (Active)	LesionCore	895.805	251.863	Nucleus	0.714712	0.0616	0.971095	2.46829	13.897	0.10302	0.0224034	1.1529	2.10517	5.39966	6.09243	2.38443	0.329254	0.0492441	2.27053	7.27348	1.78033	58.4658	295
AB129 CL3a ROI1 (Active)	LesionCore	891.709	233.214	Nucleus	0.793298	0.152471	0.860992	0.549071	6.86012	0.1703	0.0106061	1.53028	2.65239	5.03908	4.96822	2.09998	0.335477	0.0509061	1.1016	4.9949	1.56643	71.202	660
AB129 CL3a ROI1 (Active)	LesionCore	946.596	364.333	Nucleus	0.581964	0.0418367	0.968007	0.706207	8.7703	0.054706	0.0213793	1.19147	2.15777	6.08134	5.68309	2.42253	0.385944	0.0838621	1.68891	9.8878	1.70421	57.4638	551
AB129 CL3a ROI1 (Active)	LesionCore	994.989	320.749	Nucleus	0.695236	0.319099	1.37611	0.851124	14.1691	0.307219	0.0656824	3.24865	5.65525	9.36843	10.4744	3.7668	0.414086	0.0759356	0.596322	14.1534	2.17124	11.2545	233
AB129 CL3a ROI1 (Active)	LesionCore	760.796	33.8757	Nucleus	0.592129	0.0264314	1.31468	1.5781	25.7605	0.054006	0.0378052	2.81616	4.91739	8.46216	6.63907	3.20303	0.356362	0.0737694	1.62866	13.4588	2.00512	298.404	503
AB129 CL3a ROI1 (Active)	LesionCore	864.441	233.062	Nucleus	0.979432	0.116753	1.42591	1.06589	10.5876	0.110377	0.0312453	1.66848	2.92383	7.88626	7.99776	3.63342	0.476901	0.113784	1.79342	8.2952	2.2226	94.873	477
AB129 CL3a ROI1 (Active)	LesionCore	785.546	39.3273	Nucleus	0.724173	0.0399304	1.16547	5.93027	11.7752	0.0453634	0.0128866	4.9201	8.85136	6.86841	6.15604	3.09149	0.441057	0.0568866	3.87586	8.57697	2.42459	278.147	388
AB129 CL3a ROI1 (Active)	LesionCore	836.02	24.8235	Nucleus	0.441167	0.0126569	0.727858	0.695142	8.74038	0.0732941	0.0259853	4.97494	8.83083	5.56208	4.58419	1.43922	0.326446	0.0512059	0.320152	24.4092	1.35647	262.178	204
AB129 CL3a ROI1 (Active)	LesionCore	848.554	35.8702	Nucleus	0.542572	0.0336624	1.1127	0.7708	13.0829	0.0401702	0.0158908	2.07845	3.6892	5.18025	6.72111	2.89069	0.505871	0.12167	0.86581	18.0108	2.02401	246.719	705
AB129 CL3a ROI1 (Active)	LesionCore	873.136	16.7977	Nucleus	0.503982	0.0414707	0.846311	1.22412	11.7888	0.0489398	0.0108887	1.3777	2.6371	3.61993	5.69782	2.33541	0.465929	0.0730316	1.23734	5.82007	1.38181	254.3	665
AB129 CL3a ROI1 (Active)	LesionCore	990.407	232.566	Nucleus	0.449883	0.0617448	1.22983	1.15192	14.2929	0.0419735	0.0557391	2.02321	3.79579	9.21502	6.48458	2.69256	0.362055	0.07731	0.867561	8.44497	1.91884	35.3442	529
AB129 CL3a ROI1 (Active)	LesionCore	672.599	846.808	Nucleus	0.986943	1.67079	2.2412	0.772179	17.5893	2.12576	0.0816616	3.4554	6.29417	9.34158	7.49434	2.79733	0.391696	0.0680798	0.323274	8.87733	1.81154	121.806	263
AB129 CL3a ROI1 (Active)	LesionCore	950.958	336.077	Nucleus	0.587065	0.0207321	0.629298	0.423155	7.65339	0.0449643	0.0441964	1.29204	2.18905	5.6854	5.49285	2.27025	0.243411	0.131268	2.61573	9.9313	2.12882	32.3013	168
AB129 CL3a ROI1 (Active)	LesionCore	846.459	391.367	Nucleus	0.594735	0.0108776	0.759503	0.467735	12.7057	0.066449	0.0228571	1.80288	3.79875	4.68672	5.40501	2.23666	0.307701	0.0926939	5.18452	11.627	1.68398	149.519	294
AB129 CL3a ROI1 (Active)	PPWM	522.656	900.196	Nucleus	1.33911	0.0236908	1.16688	0.672744	15.8483	0.0839248	0.0508189	2.32024	4.05644	13.4724	10.4121	3.86874	0.540827	0.11944	0.38805	15.9431	1.96956	190.762	359
AB129 CL3a ROI1 (Active)	LesionCore	680.087	835.413	Nucleus	0.874543	0.338	1.31754	0.810609	36.2695	0.534326	0	2.50454	4.85413	11.442	7.33635	3.26526	0.613152	0.196783	3.98767	11.9112	1.8635	115.168	46
AB129 CL3a ROI1 (Active)	LesionCore	926.118	751.482	Nucleus	0.898545	0	1.75131	1.01367	15.6755	0.0181818	0.0181818	2.80567	4.85105	9.76967	10.298	3.72404	0.360418	0.0220727	0.348891	7.17684	2.04689	80.5205	55
AB129 CL3a ROI1 (Active)	LesionCore	697.368	901.235	Nucleus	1.50231	2.21659	2.06322	0.941765	21.1539	0.0156912	0.0294118	0.38825	0.713735	10.6044	10.1012	2.34891	0.492485	0.168794	0.149221	20.7587	1.66226	72.5515	68
AB129 CL3a ROI1 (Active)	LesionCore	820.09	984.603	Nucleus	0.903051	0.0321026	1.05067	0.330513	17.7164	0.0711795	0.025641	0.195692	0.225513	15.2347	11.8209	2.51036	0.402615	0.244692	0.361487	20.8175	3.03092	61.0577	39
AB129 CL3a ROI1 (Active)	PPWM	520.98	920.206	Nucleus	0.764007	0.0446176	1.17491	0.699301	11.8884	0.038362	0.069405	0.719507	1.45805	7.26459	8.14456	3.02233	0.361063	0.0772692	0.279887	17.6326	1.54736	208.236	442
AB129 CL3a ROI1 (Active)	LesionCore	571.875	675.992	Nucleus	0.874397	0.0384092	0.903115	0.757559	11.0231	0.0665722	0.120963	2.5847	4.35565	6.51938	7.25597	3.21957	0.429087	0.093399	2.32364	11.882	1.86001	14.9096	589
AB129 CL3a ROI1 (Active)	LesionCore	613.386	783.405	Nucleus	0.75067	0.0510682	0.895152	0.558742	7.09508	0.106833	0.0480076	1.54019	3.05634	6.01837	7.28088	2.31754	0.320977	0.0627273	15.1386	10.7162	1.70104	51.2343	264
AB129 CL3a ROI1 (Active)	LesionCore	588.434	791.638	Nucleus	0.786439	0.0767045	0.8865	0.717816	12.0109	0.0782197	0.11003	2.20055	3.97556	7.69506	8.27436	2.84845	0.478767	0.114072	0.68561	15.4592	1.82978	64.774	528
AB129 CL3a ROI1 (Active)	LesionCore	625.468	766.93	Nucleus	0.78826	0.070384	0.831458	1.35572	14.8552	0.10036	0.048132	1.43546	2.39911	6.04666	7.621	2.57326	0.341754	0.082184	3.18363	11.2185	1.84322	33.8506	500
AB129 CL3a ROI1 (Active)	LesionCore	612.463	746.682	Nucleus	0.699773	0.206347	0.822607	1.7099	21.6826	0.202884	0.0694421	1.72787	3.12469	7.93579	7.63153	3.09424	0.407289	0.107599	1.65166	16.2763	1.6061	15.0807	242
AB129 CL3a ROI1 (Active)	LesionCore	884.436	810.064	Nucleus	0.566463	0.0375266	0.8985	1.13124	13.7	0.0397021	0.0532021	2.92384	5.02259	13.3349	8.03578	3.13191	0.30241	0.10484	0.302793	10.7933	1.71814	50.3698	188
AB129 CL3a ROI1 (Active)	LesionCore	910.62	862.289	Nucleus	0.652252	0.0600661	1.10057	0.856657	18.4913	0.055281	2.30825	4.29608	7.94256	10.295	10.9694	3.95013	0.582517	0.0774421	0.611178	7.73857	2.25094	2.56189	242
AB129 CL3a ROI1 (Active)	LesionCore	895.615	853.176	Nucleus	0.526651	0.0452518	1.78067	0.998802	36.1618	0.0603201	0.0969353	4.88171	8.1995	18.0148	10.1705	3.32121	0.36964	0.107813	2.71175	7.84105	2.74585	14.7765	278
AB129 CL3a ROI1 (Active)	LesionCore	911.736	826.793	Nucleus	1.18793	0.0162602	1.43444	2.60689	15.317	0.0793252	0.0738374	2.37963	4.59751	15.3279	11.4724	4.19854	0.682699	0.125439	0.465252	7.34801	2.14005	21.1503	123
AB129 CL3a ROI1 (Active)	LesionCore	906.558	795.87	Nucleus	1.3761	0.0260167	1.12126	0.718922	20.2956	0.0543287	0.0358524	1.204	2.33658	18.6995	8.61952	3.2472	0.33029	0.0791922	0.234875	10.8325	1.47578	50.0865	359
AB129 CL3a ROI1 (Active)	LesionCore	700.532	673.169	Nucleus	0.980148	0.0532562	0.510258	0.588194	6.72031	0.0730338	0.0459929	1.87696	3.42602	4.05873	5.32275	1.86996	0.419655	0.100457	0.278119	6.69915	1.33472	81.0287	562
AB129 CL3a ROI1 (Active)	LesionCore	834.858	581.858	Nucleus	0.535835	0.0378028	0.960569	0.585362	10.9841	0.0422202	0.015445	1.6486	2.8408	7.66649	6.19493	2.63678	0.201495	0.054	0.275954	6.75311	1.97449	242.867	218
AB129 CL3a ROI1 (Active)	LesionCore	872.43	587.662	Nucleus	0.618983	0.0460766	1.63676	0.945221	10.5866	0.0476745	0.0245574	2.62053	4.83741	11.0622	8.40274	3.40798	0.328317	0.0980298	1.65121	13.7447	2.76151	242.221	470
AB129 CL3a ROI1 (Active)	LesionCore	857.577	595.945	Nucleus	0.738615	0.0169011	1.64942	1.06275	11.7871	0.0963791	0.0111978	1.97914	3.8324	11.109	10.8595	5.10306	0.486033	0.0755879	3.44277	13.0079	2.88842	242.562	182
AB129 CL3a ROI1 (Active)	LesionCore	865.598	558.026	Nucleus	0.340725	0.0219251	0.623777	0.343979	5.35337	0.0227093	0.0120734	1.25903	2.21569	4.84174	5.15763	1.83547	0.245554	0.0471659	0.218088	7.0646	1.36534	262.355	681
AB129 CL3a ROI1 (Active)	LesionCore	815.963	460.994	Nucleus	0.523529	0.0421946	0.783778	0.318868	12.0353	0.0575447	0.626097	0.839311	1.56171	4.7924	5.9738	2.25743	0.530175	0.109988	0.175292	10.0643	1.06872	216.047	257
AB129 CL3a ROI1 (Active)	LesionCore	882.325	386.053	Nucleus	0.763478	0.0560653	1.50273	0.884924	21.7237	0.0590412	0.0203162	3.74468	6.48596	9.78916	8.96319	3.87884	0.449876	0.115787	2.09212	11.9898	2.55717	117.222	291
AB129 CL3a ROI1 (Active)	LesionCore	905.13	384.356	Nucleus	0.819993	0.0310841	1.42639	1.28395	15.2593	0.0528726	0.0229928	2.64103	4.6829	8.75626	8.80985	4.28249	0.505687	0.0900649	0.452041	8.27711	2.83656	98.6087	416
AB129 CL3a ROI1 (Active)	LesionCore	914.231	397.469	Nucleus	0.728718	0.058459	0.8968	0.832746	10.7532	0.0307923	0.0175923	3.84296	6.84868	6.23716	5.88678	2.78985	0.318508	0.0969487	4.15255	4.35145	2.05093	102.311	390
AB129 CL3a ROI1 (Active)	LesionCore	944.485	328.599	Nucleus	0.701023	0.0229008	0.341389	0.293252	4.47137	0.0116031	0.0338397	0.89445	1.40089	3.58647	5.62976	2.36522	0.249328	0.112786	1.63538	8.98788	1.37995	33.3922	131
AB129 CL3a ROI1 (Active)	LesionCore	680.686	154.937	Nucleus	0.244298	0.0605085	0.933408	0.818695	14.3561	0.0649869	0.0201987	1.38585	2.39693	3.74322	4.66517	1.87665	0.236213	0.041281	0.332769	12.8525	1.04888	294.216	765
AB129 CL3a ROI1 (Active)	LesionCore	709.948	139.874	Nucleus	0.450305	0.0347109	1.30007	0.841798	19.0215	0.0313395	0.0291194	3.12342	5.50205	5.84189	5.09611	2.19968	0.305279	0.0565385	0.309637	20.9316	1.32877	274.975	377
AB129 CL3a ROI1 (Active)	LesionCore	725.478	160.892	Nucleus	0.679901	0.0435255	0.873404	0.755758	16.4971	0.056672	0.0166115	3.67987	6.65392	6.02528	6.29639	2.86049	0.467392	0.0872166	0.356232	9.52847	1.49807	251.29	314
AB129 CL3a ROI1 (Active)	LesionCore	721.812	179.305	Nucleus	0.646031	0.0413973	0.969712	0.843582	11.1721	0.0457774	0.0175274	0.849548	1.50563	4.51172	5.62627	2.37523	0.319257	0.039589	0.303983	19.3353	1.30892	246.68	292
AB129 CL3a ROI1 (Active)	LesionCore	884.089	97.5776	Nucleus	0.718089	0.0484684	1.06654	0.854672	9.48384	0.104514	0.252503	1.37391	2.30007	7.12961	7.50669	3.18095	0.613236	0.0741121	1.48403	6.83677	2.14933	175.515	348
AB129 CL3a ROI1 (Active)	LesionCore	971.484	221.165	Nucleus	0.413935	0.0922613	1.10562	1.07473	11.6569	0.0967194	0.0392516	2.20766	3.59336	8.1066	6.50085	2.95463	0.3072	0.0755806	0.252694	6.08214	2.19421	36.038	310
AB129 CL3a ROI1 (Active)	PPWM	524.233	880.623	Nucleus	1.09236	0.0749949	0.836144	0.717636	16.685	0.0936205	0.0633333	2.11992	3.47983	8.15269	8.34749	3.10153	0.496779	0.0789538	3.44399	15.1467	1.79111	172.832	195
AB129 CL3a ROI1 (Active)	LesionCore	561.305	721.265	Nucleus	0.489255	0.251154	0.675128	0.396993	11.4507	0.226946	0.0119128	5.78743	10.2432	4.76336	4.47521	1.94295	0.232409	0.0774631	0.302604	12.2929	1.47809	27.6826	149
AB129 CL3a ROI1 (Active)	LesionCore	548.316	691.467	Nucleus	0.416052	0.0352928	0.720049	0.55866	9.66731	0.0436825	0.0670206	2.3828	4.16026	6.29873	4.65918	1.61753	0.160922	0.0274206	1.12389	11.3277	1.12383	29.4346	485
AB129 CL3a ROI1 (Active)	LesionCore	727.228	707.962	Nucleus	1.09801	0.0371542	1.2763	1.08083	13.2912	0.0486633	0.031927	3.0835	5.82296	10.254	7.71939	3.13739	0.352797	0.0951927	0.463789	16.0298	2.60427	91.6025	493
AB129 CL3a ROI1 (Active)	LesionCore	874.779	664.854	Nucleus	0.171762	0.0575884	0.417381	0.224755	4.4973	0.0347993	0.0267075	2.22833	4.08722	4.54018	4.61337	1.06656	0.151752	0.073398	0.247741	9.23011	0.783929	177.503	294
AB129 CL3a ROI1 (Active)	LesionCore	809.685	423.974	Nucleus	0.652354	0.0555169	0.944794	0.85788	11.1637	0.0504738	0.432268	2.58487	4.04347	4.6627	6.50645	2.9775	0.399637	0.0953077	0.439852	6.13898	1.77102	198.321	325
AB129 CL3a ROI1 (Active)	LesionCore	882.967	432.63	Nucleus	0.59662	0.0216629	0.940099	1.00151	16.2583	0.0537139	0.0224306	3.23489	5.60276	7.31454	7.46596	3.46053	0.525105	0.115292	0.44855	6.16507	2.1082	149.25	353
AB129 CL3a ROI1 (Active)	LesionCore	853.73	404.556	Nucleus	0.51469	0.0302439	0.909101	0.642575	14.7685	0.0597352	0.0262613	2.13438	3.52863	5.53878	6.3095	2.82335	0.298446	0.0514739	1.57641	8.37704	1.66947	151.141	287
AB129 CL3a ROI1 (Active)	LesionCore	862.63	381.354	Nucleus	1.23588	0.017984	1.44678	1.31356	16.04	0.0453733	0.0274311	2.51534	4.52768	9.5043	7.80175	3.67812	0.391848	0.129301	0.398585	15.0248	2.51456	130.579	501
AB129 CL3a ROI1 (Active)	LesionCore	970.01	327.561	Nucleus	0.859731	0.0402694	0.856359	0.834845	14.476	0.0949347	0.0397061	1.09188	1.93931	7.69691	8.11747	3.12754	0.306837	0.117453	0.485478	10.0332	2.31613	13.4386	245
AB129 CL3a ROI2.1 (Mixed Active-Inactive)	PPWM	824.667	486.761	Manual TC cell	4.34302	4.65831	3.12787	0.623321	8.97548	5.10546	1.56866	0.580154	0.939671	6.31917	11.8095	4.52875	0.36935	0.267479	0.804697	39.4339	1.91809	50.2596	234
AB129 CL3a ROI2.1 (Mixed Active-Inactive)	PPWM	25.463	530.632	Manual TC cell	3.36698	3.29493	1.5602	0.20116	13.4295	4.61787	0.116823	0.319416	0.453881	4.97242	6.70126	3.6864	0.340086	0.181074	0.751951	48.0332	1.61508	119.293	243
AB129 CL3a ROI2.1 (Mixed Active-Inactive)	PPWM	210.523	662.75	Nucleus	4.1503	6.38123	5.5573	0.3085	5.60061	5.17852	2.52257	1.45023	1.93698	7.87695	11.8281	3.78945	0.407727	0.161227	0.685545	34.1487	1.86148	87.3784	44
AB129 CL3a ROI2.1 (Mixed Active-Inactive)	PPWM	633.038	732.783	Manual TC cell	5.4295	2.17538	1.13913	0.204557	4.34376	3.48347	0.212722	0.121986	0.310594	4.83981	8.52159	3.5861	0.248858	0.204443	2.08664	14.0115	1.69643	14.1862	212
AB129 CL3a ROI2.1 (Mixed Active-Inactive)	PPWM	77.6282	816.372	Nucleus	4.4751	2.46541	2.92336	0.164795	7.60636	3.58756	0.479436	0.728744	1.01664	7.37638	9.95044	4.73841	0.327462	0.287718	0.582436	31.1147	2.37921	29.2559	39
AB129 CL3a ROI2.1 (Mixed Active-Inactive)	PPWM	692.127	815.569	Nucleus	4.24297	3.51054	1.92954	0.0919706	2.90537	3.88407	1.44581	0.535529	0.831324	4.66553	14.7397	5.37435	0.375804	0.354049	0.468216	33.3566	2.07152	106.811	102
AB129 CL3a ROI2.1 (Mixed Active-Inactive)	PPWM	499.514	824.018	Manual TC cell	5.29245	4.59617	1.54685	0.239865	3.736	5.42528	1.68251	0.349014	0.689667	4.02517	11.8613	4.83705	0.269293	0.239374	0.318189	40.9482	1.76734	162.52	222
AB129 CL3a ROI2.1 (Mixed Active-Inactive)	PPWM	198.341	830.539	Manual TC cell	3.38257	2.11536	1.51352	0.206874	4.64425	2.97294	0.168671	0.418667	0.676464	6.88164	10.9561	3.1303	0.215058	0.228014	0.363116	71.1913	2.07946	110.007	207
AB129 CL3a ROI2.1 (Mixed Active-Inactive)	PPWM	285.732	903.344	Manual TC cell	3.48458	1.32624	1.47578	0.206697	4.80763	3.27322	0.0847156	0.242611	0.502389	9.12138	13.8094	3.31447	0.307957	0.164237	0.980597	60.6266	1.94479	16.689	211
AB129 CL3a ROI2.1 (Mixed Active-Inactive)	PPWM	215.671	926.9	Nucleus	0.973071	2.23804	2.52587	0.0353714	1.52676	3.75137	0.0524571	0.745071	1.25691	2.05173	2.55083	0.652414	0.0860571	0.0936286	0.256271	32.6331	0.919271	90.1436	70
AB129 CL3a ROI2.1 (Mixed Active-Inactive)	LesionEdge	845.5	294.651	Manual TC cell	5.02522	3.4826	2.28476	0.231785	8.19712	4.45912	0.0380753	0.210301	0.346957	7.09427	10.8902	5.40492	0.286839	0.206527	0.308806	22.2325	2.07539	91.6674	93
AB129 CL3a ROI2.1 (Mixed Active-Inactive)	LesionEdge	589.306	392.461	Manual TC cell	3.75438	3.17832	1.50759	0.727049	13.2725	3.80983	0.0883786	0.263893	0.291155	11.1709	13.1926	4.70476	0.592466	0.147398	0.366175	27.5345	3.08386	85.4079	103
AB129 CL3a ROI2.1 (Mixed Active-Inactive)	LesionCore	542.125	31.7708	Nucleus	2.69221	2.32994	1.43608	0.219833	5.46273	3.55506	0	1.02327	1.92879	4.6021	3.72604	3.66277	0.241854	0.175208	0.552458	3.56583	1.39262	4.38962	48
AB129 CL3a ROI2.1 (Mixed Active-Inactive)	LesionCore	36.0686	92.2451	Manual TC cell	2.21963	3.33571	2.73522	0.436542	26.5184	4.43473	0.059366	0.71483	1.03024	10.0114	9.60415	4.84887	0.360248	0.208242	4.87573	21.1113	1.90203	85.2759	153
AB129 CL3a ROI2.1 (Mixed Active-Inactive)	LesionCore	302.955	106.445	Nucleus	4.0382	3.47624	3.12933	0.962709	29.1073	2.94736	2.37942	0.243618	0.332036	9.53413	9.12235	6.84018	0.287909	0.151473	0.435473	7.15284	2.145	96.8776	55
AB129 CL3a ROI2.1 (Mixed Active-Inactive)	LesionCore	161.951	248.648	Manual TC Prolif Cell	9.32191	3.72808	3.17581	2.77004	12.0733	4.3413	18.5599	0.853821	1.46242	7.41614	15.6443	9.07128	0.826531	0.471957	5.17789	26.8741	1.8076	4.85185	162
AB129 CL3a ROI2.1 (Mixed Active-Inactive)	PPWM	395.221	556.523	Nucleus	3.54186	5.55751	2.07465	1.47828	27.0709	1.78591	0.0439767	0.618744	1.25005	17.5536	17.1735	4.03574	0.758395	0.30807	3.52437	26.2024	2.38433	126.208	43
AB129 CL3a ROI2.1 (Mixed Active-Inactive)	PPWM	149.305	687.474	Manual TH Cell	2.77296	3.10914	2.20106	1.46642	6.11726	0.0617143	0.0278571	0.379052	0.775857	5.73957	7.90351	2.81547	0.209701	0.130597	0.496039	80.0916	1.96492	97.3466	77
AB129 CL3a ROI2.1 (Mixed Active-Inactive)	PPWM	411.043	709.702	Nucleus	1.96704	4.83387	2.30147	0.151989	4.67019	1.81967	0.0581383	0.491957	0.657255	6.13955	12.0179	2.07793	0.419149	0.0707766	0.706457	101	1.38557	54.7295	94
AB129 CL3a ROI2.1 (Mixed Active-Inactive)	PPWM	250.878	734.481	Manual TH Cell	2.1124	2.96528	0.928051	1.06168	4.84374	0.0830385	0.0215769	0.658981	1.30134	5.06837	8.25487	2.56032	0.315904	0.182756	0.361692	75.7046	1.44684	34.7684	156
AB129 CL3a ROI2.1 (Mixed Active-Inactive)	PPWM	629.5	885	Nucleus	4.98412	3.58991	0.911765	0.595441	1.94968	0.0695	0.0960588	0.356324	0.837559	3.55474	9.11018	3.83385	0.216176	0.0588235	0.547088	58.5307	1.84315	165.104	34
AB129 CL3a ROI2.1 (Mixed Active-Inactive)	PPWM	346.674	886.883	Manual TH Cell	2.52976	3.29624	1.92605	1.16404	4.54158	0.0793565	0.124635	0.271826	0.541974	7.36951	13.8048	1.9905	0.300696	0.202757	0.423009	84.2266	1.98399	15.4431	115
AB129 CL3a ROI2.1 (Mixed Active-Inactive)	PPWM	493.735	919.971	Manual TH Cell	5.51324	3.59218	2.07657	1.00512	9.77629	0.0784314	2.06649	0.289137	0.846686	10.9141	12.2549	4.51941	0.372431	0.385569	0.332196	46.0767	2.9611	161.989	51
AB129 CL3a ROI2.1 (Mixed Active-Inactive)	LesionEdge	747.171	20.0753	Manual TH Cell	2.03677	6.9054	3.49259	2.40953	56.2497	0.207548	0.143671	0.96911	1.47034	25.2251	35.4007	6.44956	1.03315	0.362959	17.6505	95.3118	3.5373	167.304	73
AB129 CL3a ROI2.1 (Mixed Active-Inactive)	LesionEdge	565.957	261.662	Manual TH Cell	5.46092	7.01268	2.2884	1.72821	12.0185	0.479638	0.159362	0.869286	1.74213	14.8755	12.4938	6.64863	0.690067	0.213714	0.494819	19.0254	3.08953	15.7134	105
AB129 CL3a ROI2.1 (Mixed Active-Inactive)	LesionCore	226.58	279.849	Manual TH Cell	3.05991	3.85464	0.901263	1.29441	7.84653	0.0219943	0.0753829	0.349074	0.337286	5.81018	8.24033	4.53053	0.335217	0.131429	0.639103	10.68	2.02823	39.9201	175
AB129 CL3a ROI2.1 (Mixed Active-Inactive)	LesionEdge	474.357	283.916	Nucleus	4.96778	3.53592	2.02014	0.335818	4.72191	1.09294	0.0767922	0.513286	0.57561	5.34953	5.7594	4.18327	0.439026	0.272805	0.298896	6.30173	1.36877	6.99569	77
AB129 CL3a ROI2.1 (Mixed Active-Inactive)	LesionEdge	743.361	332.444	Manual TH Cell	3.17132	3.30156	1.00796	0.773194	6.38017	0.103319	0.392375	0.391347	0.741403	6.82632	15.571	4.41914	0.360431	0.260903	0.653889	36.7673	2.22019	144.096	72
AB129 CL3a ROI2.1 (Mixed Active-Inactive)	LesionEdge	592.278	441.889	Nucleus	4.28572	3.50042	3.82344	1.92778	12.1364	1.74158	0.119083	0.431611	0.684778	12.388	10.1874	5.06164	0.397278	0.352583	2.72508	15.6391	2.15581	49.5655	36
AB129 CL3a ROI2.1 (Mixed Active-Inactive)	LesionCore	304.922	79.2111	Manual TH Cell	2.1109	2.59441	0.556911	0.783256	4.16412	0.0600778	0.0916222	0.108322	0.268633	3.0304	5.05278	3.79224	0.143478	0.0982	0.381656	4.30133	1.16631	122.419	90
AB129 CL3a ROI2.1 (Mixed Active-Inactive)	LesionCore	431.514	73.4	Nucleus	3.07384	2.57481	2.01177	1.05247	15.983	2.12081	0.0263857	0.235414	0.355386	13.6276	8.76643	7.38424	0.3778	0.220671	0.292414	11.1999	3.1133	96.1355	70
AB129 CL3a ROI2.1 (Mixed Active-Inactive)	PPWM	706.234	453.779	Nucleus	2.72752	0.0128755	0.634167	0.539966	45.242	0.0876137	0.0376524	0.269185	0.453335	6.19499	9.63733	3.51209	0.272219	0.130494	0.294163	20.6814	1.625	155.973	233
AB129 CL3a ROI2.1 (Mixed Active-Inactive)	PPWM	54.8966	461.402	Nucleus	2.68025	0.0407069	1.07717	0.443149	47.4019	0.065908	0.0172414	0.526649	0.952448	22.6815	8.33202	4.5095	0.21769	0.103069	0.304563	17.9078	1.21256	133.616	174
AB129 CL3a ROI2.1 (Mixed Active-Inactive)	PPWM	251.464	500.514	Nucleus	1.41546	0.00724638	0.692192	0.814837	44.6668	0.106185	0.0609928	0.337047	0.519406	12.3978	8.74549	3.07905	0.230098	0.0905	1.03761	43.8361	2.23356	101.916	276
AB129 CL3a ROI2.1 (Mixed Active-Inactive)	PPWM	668.866	513.134	Nucleus	2.22759	0.0415551	0.823535	0.517909	48.898	0.0743228	0.0640984	0.482732	0.81026	11.865	11.5703	3.92372	0.304276	0.233531	0.422965	40.2611	1.99354	123.645	254
AB129 CL3a ROI2.1 (Mixed Active-Inactive)	PPWM	309.5	528	Nucleus	1.47825	0.02975	0.674801	0.456235	49.579	0.0944608	0.0465633	0.41797	0.686705	8.2754	8.74294	2.91942	0.27681	0.121889	0.398286	50.7184	1.51651	131.002	332
AB129 CL3a ROI2.1 (Mixed Active-Inactive)	PPWM	488.173	541.614	Nucleus	2.77567	0.0343796	0.800224	0.495041	45.4519	0.091951	0.0364327	0.485473	0.770641	10.1209	10.6896	3.37449	0.239143	0.157514	0.322188	38.4208	2.33873	72.2921	245
AB129 CL3a ROI2.1 (Mixed Active-Inactive)	PPWM	403.316	561.039	Nucleus	1.54043	0.129539	0.95007	0.455978	51.0124	0.133636	0.0781667	0.504452	0.78018	21.6487	12.8514	3.55693	0.435338	0.0948465	0.377776	23.1748	1.49302	124.441	228
AB129 CL3a ROI2.1 (Mixed Active-Inactive)	PPWM	20	562	Nucleus	1.4209	0.02	0.835995	0.586775	62.4691	0.09186	0.054155	0.342955	0.50405	8.9718	8.07452	3.11432	0.279005	0.08751	0.481265	29.3642	1.35674	118.745	200
AB129 CL3a ROI2.1 (Mixed Active-Inactive)	PPWM	384	595.919	Nucleus	3.39468	0.0317742	0.794629	0.626339	37.6092	0.0914785	0.345758	0.411796	0.74764	17.4445	13.6476	4.9587	0.425989	0.140086	0.335151	25.8907	1.53418	129.598	186
AB129 CL3a ROI2.1 (Mixed Active-Inactive)	PPWM	857.088	606.757	Nucleus	2.4468	0.108993	0.848314	0.867176	69.2436	0.155622	0.0468277	0.750236	1.16375	15.4398	9.94098	3.87913	0.219287	0.110361	0.976919	47.133	2.64216	120.456	296
AB129 CL3a ROI2.1 (Mixed Active-Inactive)	PPWM	326.799	629.295	Nucleus	2.68967	0.0445071	0.502809	0.516684	83.5906	0.108655	0.829299	0.356462	0.558792	9.58077	9.90888	4.02721	0.413479	0.157162	2.77679	25.3644	1.72874	92.6301	351
AB129 CL3a ROI2.1 (Mixed Active-Inactive)	PPWM	749.717	676.688	Nucleus	1.81249	0.0289459	1.02089	0.489137	58.2802	0.0621083	0.0402479	0.562718	1.06969	11.8692	8.35261	3.23845	0.267801	0.173741	0.495949	45.5751	1.64338	80.6038	351
AB129 CL3a ROI2.1 (Mixed Active-Inactive)	PPWM	68.1667	709.445	Nucleus	1.94846	0.0919602	0.862289	0.553726	56.113	0.0830299	0.036806	0.452821	0.58409	11.9953	13.502	3.31903	0.352532	0.166289	0.351219	54.0183	2.12212	129.558	201
AB129 CL3a ROI2.1 (Mixed Active-Inactive)	PPWM	227.93	737.734	Nucleus	1.93774	0.0140187	0.759079	0.439762	46.8002	0.105056	0.0413598	0.418304	0.560107	9.76622	10.1119	3.42117	0.326407	0.147701	1.20602	53.0256	1.90635	56.8802	214
AB129 CL3a ROI2.1 (Mixed Active-Inactive)	PPWM	416.086	756.57	Nucleus	2.59911	0.0311162	0.588622	0.350824	40.2529	0.0758649	0.0398703	0.440851	0.818349	7.48365	10.3345	3.59376	0.298105	0.140673	0.325268	45.8476	1.96982	59.3417	370
AB129 CL3a ROI2.1 (Mixed Active-Inactive)	PPWM	524.95	835.95	Nucleus	2.55718	0.0218782	1.13243	0.543681	33.7312	0.0788697	0.0100252	0.642815	1.01033	14.2265	7.18505	3.21434	0.193807	0.152378	0.30955	37.0612	2.28546	161.322	238
AB129 CL3a ROI2.1 (Mixed Active-Inactive)	PPWM	360.947	917.213	Manual Activated Microglia	2.34202	0.0546314	1.34912	0.484101	41.1581	0.12328	0.0632015	0.60999	1.09991	16.4449	26.4196	2.76622	0.519521	0.170098	1.56006	91.0415	3.14497	38.8353	407
AB129 CL3a ROI2.1 (Mixed Active-Inactive)	LesionEdge	741.224	13.2931	Nucleus	2.08817	0.44292	1.03732	0.445011	135.798	0.208782	0.273	0.596678	1.37289	29.2038	38.9174	6.23657	0.933724	0.254149	0.743517	94.3928	2.94792	169.214	87
AB129 CL3a ROI2.1 (Mixed Active-Inactive)	LesionEdge	837.919	30.7366	Nucleus	1.9664	0.0285269	0.650247	0.505957	78.2894	0.20429	0.0464516	0.133409	0.455301	14.8412	16.954	6.92189	0.715957	0.144925	0.365667	35.2534	2.17218	141.425	93
AB129 CL3a ROI2.1 (Mixed Active-Inactive)	LesionEdge	936.802	84.8021	Nucleus	2.46715	0.04075	0.895266	0.460557	49.3423	0.10213	0.162823	0.248122	0.473055	16.2139	15.9727	6.44299	0.509451	0.158049	6.10979	35.2253	2.45634	139.459	384
AB129 CL3a ROI2.1 (Mixed Active-Inactive)	LesionCore	538.154	97.3148	Nucleus	1.72938	0.0413333	1.08577	0.958877	89.686	0.166593	0	0.163704	0.412901	19.4119	11.731	5.17704	0.428765	0.223346	0.675951	26.5996	2.86122	70.0188	81
AB129 CL3a ROI2.1 (Mixed Active-Inactive)	LesionEdge	870.444	111.727	Nucleus	2.93666	0.0301091	0.659248	0.440032	48.8569	0.0836165	0.104622	0.225552	0.316139	9.63449	12.3257	6.08434	0.426531	0.108923	0.937844	25.7119	2.67491	75.5505	339
AB129 CL3a ROI2.1 (Mixed Active-Inactive)	LesionEdge	789.842	135.229	Nucleus	3.16024	0.0622756	0.662929	0.397044	45.5197	0.0806133	0.0863422	0.203578	0.29016	11.5006	15.99	6.91685	0.547564	0.104951	4.09476	32.7806	2.69242	45.0269	225
AB129 CL3a ROI2.1 (Mixed Active-Inactive)	LesionEdge	851.867	137.247	Nucleus	2.62091	0.0394608	0.727994	0.305039	38.3175	0.103087	0.0759608	0.160322	0.24369	12.4063	17.4697	5.22331	0.444497	0.180422	0.612813	45.0752	1.96381	44.0019	332
AB129 CL3a ROI2.1 (Mixed Active-Inactive)	LesionEdge	776.134	139.326	Nucleus	2.55606	0.0550179	0.893567	0.527424	75.5099	0.169076	0.0332768	0.122522	0.367384	11.4824	14.6637	6.30308	0.369638	0.111661	0.420009	32.0017	2.39075	50.1061	224
AB129 CL3a ROI2.1 (Mixed Active-Inactive)	LesionEdge	654.675	152.199	Nucleus	2.43566	0.0951748	0.78232	0.675175	39.0871	0.126665	0.0801165	0.37135	0.742228	22.2313	16.8885	6.35072	0.440087	0.122568	11.8292	40.3218	2.70785	146.75	206
AB129 CL3a ROI2.1 (Mixed Active-Inactive)	LesionEdge	646.672	199.316	Nucleus	3.34617	0.0486582	0.66089	0.473147	39.5734	0.0923305	0.0345621	0.24615	0.407099	11.1468	12.3149	5.75925	0.408	0.179929	1.90151	25.5618	2.51514	113.067	354
AB129 CL3a ROI2.1 (Mixed Active-Inactive)	LesionEdge	582.387	203.845	Nucleus	3.3846	0.0433109	0.613273	0.585945	42.2165	0.102206	0.0613445	0.700576	1.19529	14.445	14.592	6.4148	0.466113	0.250517	0.995424	29.5496	2.56403	59.3001	238
AB129 CL3a ROI2.1 (Mixed Active-Inactive)	LesionCore	344.181	214.248	Nucleus	1.65338	0.0298645	0.783323	0.34	41.6104	0.0850032	0.261813	0.414748	0.655548	9.38975	9.98628	4.42597	0.492935	0.155952	0.43109	21.9	1.38915	80.1054	310
AB129 CL3a ROI2.1 (Mixed Active-Inactive)	LesionEdge	834.048	234.176	Nucleus	2.47822	0.0541653	0.625086	0.541492	55.0812	0.138787	0.0347699	0.222389	0.47386	14.5735	14.767	4.93595	0.406632	0.136559	1.48259	39.2084	2.87941	30.7796	478
AB129 CL3a ROI2.1 (Mixed Active-Inactive)	LesionEdge	430.543	243.9	Nucleus	2.00505	0.043427	0.618076	0.714854	54.635	0.139924	0.0186595	0.439054	0.875719	16.9232	13.3583	4.73346	0.588232	0.172454	0.638195	25.8756	1.9023	52.7093	185
AB129 CL3a ROI2.1 (Mixed Active-Inactive)	LesionCore	283.8	242.64	Nucleus	1.34671	0.0646943	0.775546	0.47322	40.0167	0.0808886	0.0761371	0.320023	0.553043	8.90941	8.01323	3.68379	0.309029	0.0990971	9.9705	20.4624	1.45529	37.3354	350
AB129 CL3a ROI2.1 (Mixed Active-Inactive)	LesionEdge	615.864	262.899	Nucleus	2.36258	0.0635812	0.935519	0.50536	43.4511	0.0893149	0.0304416	0.273588	0.407435	14.5582	15.0574	4.8317	0.464036	0.22889	2.09107	37.775	2.89317	65.4522	308
AB129 CL3a ROI2.1 (Mixed Active-Inactive)	LesionEdge	368.364	296.736	Nucleus	1.72694	0.0924302	0.661008	0.674043	57.1282	0.179903	0.0893256	0.671252	1.02964	17.0686	13.4966	3.28548	0.377868	0.15024	1.14741	35.9614	1.66848	70.9919	258
AB129 CL3a ROI2.1 (Mixed Active-Inactive)	LesionEdge	382.12	307.231	Nucleus	2.38367	0.162807	0.988043	0.829831	60.8107	0.126128	0.0739544	0.539275	0.938356	14.749	13.318	4.73869	0.433614	0.133245	0.69446	30.5446	2.27647	78.9289	461
AB129 CL3a ROI2.1 (Mixed Active-Inactive)	LesionEdge	411.716	310.353	Nucleus	2.32351	0.0714627	0.82882	1.16103	52.0371	0.0929589	0.0421388	0.357262	0.667504	18.4419	12.4357	4.45968	0.387347	0.165049	1.99903	23.6155	2.73221	74.7906	389
AB129 CL3a ROI2.1 (Mixed Active-Inactive)	LesionEdge	545.079	341.318	Nucleus	2.79036	0.0518476	0.617206	1.69596	41.5367	0.058412	0.0264979	0.327914	0.617921	8.74739	11.9906	4.77289	0.524281	0.168294	0.600275	25.0286	2.40123	52.6446	466
AB129 CL3a ROI2.1 (Mixed Active-Inactive)	LesionEdge	277.328	366.345	Nucleus	3.89245	0.0325049	0.90951	0.70382	52.8745	0.0740275	0.0335194	0.496573	0.901574	12.3895	7.49564	4.92335	0.29072	0.199453	0.834387	23.4812	1.49047	22.7813	618
AB129 CL3a ROI2.1 (Mixed Active-Inactive)	LesionEdge	536.677	373.087	Nucleus	2.36094	0.0339845	0.73787	0.711655	37.779	0.0683665	0.0527267	0.577789	0.985019	14.1193	10.3517	3.76933	0.387224	0.142913	0.522531	37.38	2.38249	78.2877	322
AB129 CL3a ROI2.1 (Mixed Active-Inactive)	LesionEdge	350.037	379.892	Nucleus	2.55263	0.0462948	0.830858	1.22058	41.2655	0.115709	0.0573881	0.613049	0.848306	18.0022	8.46341	3.90471	0.31081	0.176269	0.347978	24.6128	1.68572	24.3504	268
AB129 CL3a ROI2.1 (Mixed Active-Inactive)	LesionEdge	710.417	379.203	Nucleus	2.64008	0.0445933	0.928016	0.760387	41.7337	0.110723	0.0360413	0.230332	0.453943	12.7538	15.1797	4.15431	0.398548	0.13289	1.41124	42.7772	2.53317	181.958	509
AB129 CL3a ROI2.1 (Mixed Active-Inactive)	LesionEdge	588.305	378.034	Manual Microglia	2.1693	0.0626412	1.01681	0.779504	65.0828	0.160235	0.0476011	0.457668	0.72866	17.3381	10.9268	4.08936	0.44471	0.130723	0.400908	34.7479	2.55476	95.7182	524
AB129 CL3a ROI2.1 (Mixed Active-Inactive)	LesionEdge	347.35	392.954	Nucleus	6.08735	0.0319107	0.705586	0.918964	39.8884	0.0795643	0.0703679	0.363421	0.793518	13.263	7.97337	3.83814	0.753246	0.283707	0.36405	21.9968	1.60511	20.9674	280
AB129 CL3a ROI2.1 (Mixed Active-Inactive)	LesionEdge	615.235	410.955	Nucleus	2.17883	0.232596	0.643639	0.657924	53.3309	0.109778	0.784293	0.362717	0.606144	17.3061	10.824	4.01082	0.31601	0.127715	2.66635	25.9079	1.61736	86.7595	396
AB129 CL3a ROI2.1 (Mixed Active-Inactive)	LesionCore	272.05	9.31029	Nucleus	2.18012	0.0471511	0.77455	0.332206	56.6541	0.0805048	0.0544341	0.123367	0.427305	10.4294	10.223	6.55712	0.374183	0.113849	0.430611	19.1445	1.79241	139.906	311
AB129 CL3a ROI2.1 (Mixed Active-Inactive)	LesionCore	26.6542	10.0396	Nucleus	1.66616	0.0604989	0.685493	0.2774	44.739	0.0576039	0.175814	0.346602	0.651349	6.39206	8.08977	4.48202	0.349306	0.12167	0.421872	23.3923	1.33138	49.2549	467
AB129 CL3a ROI2.1 (Mixed Active-Inactive)	LesionCore	413.12	18.8148	Nucleus	1.51051	0.0680093	0.38006	0.496588	37.5919	0.0819769	0.0739074	0.942347	1.66756	12.423	11.539	6.91987	0.470898	0.0910556	0.46612	18.1874	1.55554	88.321	216
AB129 CL3a ROI2.1 (Mixed Active-Inactive)	LesionCore	149.652	75.628	Nucleus	1.80808	0.0212322	0.574469	0.74064	39.9367	0.117521	0.0790995	0.899445	1.59475	10.1966	8.51773	5.76648	0.360417	0.151848	4.7797	13.8421	1.72907	48.898	211
AB129 CL3a ROI2.1 (Mixed Active-Inactive)	LesionCore	166.954	73.5038	Nucleus	1.32085	0.0404905	0.553828	0.525767	61.1446	0.0754313	0.0393378	0.623905	0.978162	9.4529	7.89932	4.86338	0.298349	0.101594	1.95649	17.5491	1.47736	58.5101	524
AB129 CL3a ROI2.1 (Mixed Active-Inactive)	LesionCore	176.973	83.128	Nucleus	2.85693	0.053942	0.350918	0.466787	43.6456	0.0667295	0.0684106	0.554121	0.957285	9.85052	8.00307	5.5524	0.361145	0.144826	1.70144	13.0442	1.89638	72.2375	207
AB129 CL3a ROI2.1 (Mixed Active-Inactive)	LesionCore	109.582	102.462	Nucleus	1.02381	0.0427358	0.790572	0.756868	44.9308	0.126189	0.11922	0.238805	0.341981	9.0474	7.54677	4.52903	0.316384	0.0982642	1.26054	17.5356	1.42495	65.011	159
AB129 CL3a ROI2.1 (Mixed Active-Inactive)	LesionCore	190	107	Nucleus	1.75936	0.0342174	0.480865	0.229572	54.5798	0.0991	0.049037	0.194165	0.365513	7.03946	7.22546	5.05309	0.219487	0.140393	0.272163	12.3451	1.76426	90.7917	460
AB129 CL3a ROI2.1 (Mixed Active-Inactive)	LesionCore	23	123.5	Nucleus	1.2923	0.0458269	0.773372	0.80734	46.4861	0.125147	0.0460897	0.200801	0.391981	5.74983	7.81928	4.45293	0.276628	0.129295	0.60941	26.1648	1.90672	118.1	156
AB129 CL3a ROI2.1 (Mixed Active-Inactive)	PPWM	152.468	462.556	Nucleus	4.27084	0.0280645	0.574895	3.71115	10.36	0.0596855	0.431774	0.225935	0.503073	9.06444	12.8074	6.91976	0.453089	0.327129	2.85733	28.3074	2.06735	89.0082	124
AB129 CL3a ROI2.1 (Mixed Active-Inactive)	PPWM	171.175	468.55	Nucleus	2.59747	0.079375	0.469775	0.48255	13.425	0	0.08795	0.317975	0.4728	11.3175	9.41277	8.04327	0.20625	0.09805	10.9927	38.6223	2.19355	84.0928	40
AB129 CL3a ROI2.1 (Mixed Active-Inactive)	PPWM	337.603	492.662	Nucleus	3.10607	0.0441176	0.578015	0.686221	7.86654	0.0294118	0.0463971	0.219515	0.398147	12.476	10.6268	6.66871	0.378309	0.145574	0.323706	50.8974	2.37074	96.3972	68
AB129 CL3a ROI2.1 (Mixed Active-Inactive)	PPWM	75.2059	512	Nucleus	1.65441	0	1.50121	1.75556	18.9885	0.0618529	0	0.0588235	0.468676	19.5274	9.18565	7.55412	0.228147	0.123088	0.602294	30.2004	3.64047	84.8591	34
AB129 CL3a ROI2.1 (Mixed Active-Inactive)	PPWM	408.161	596.737	Nucleus	5.17507	0.0701864	0.211797	0.251644	10.0576	0.0169492	0.384593	0.119085	0.385136	6.68363	13.9619	7.50239	0.560169	0.25678	3.24558	12.9445	1.84241	137.41	59
AB129 CL3a ROI2.1 (Mixed Active-Inactive)	PPWM	722.068	816.391	Manual IgL Switched Memory	10.8373	0.0471823	1.12478	0.116917	3.56371	0.0779167	0.32337	0.46651	0.604641	4.55814	10.8791	20.2274	0.221807	0.338609	10.7441	33	1.4512	120.329	192
AB129 CL3a ROI2.1 (Mixed Active-Inactive)	PPWM	44.0714	838.582	Manual B cell IgL	2.32913	0.0891429	1.43742	0.0907857	2.39766	0.163673	0.278306	0.479184	0.866418	2.96469	5.45917	11.5535	0.0906531	0.1425	0.363092	16.3181	1.30241	7.60438	98
AB129 CL3a ROI2.1 (Mixed Active-Inactive)	PPWM	152.889	963.444	Manual IgL Switched Memory	19.5052	0.678042	1.73299	0.415	9.2744	0.128181	10.8717	0.954931	1.48156	8.71893	9.45825	13.4784	0.321194	0.680847	0.219639	13.6909	1.38454	127.625	72
AB129 CL3a ROI2.1 (Mixed Active-Inactive)	LesionEdge	299	342	Nucleus	1.66185	0.0656538	0.0495769	0.119077	12.1662	0.0766346	6.87467	0.324192	0.261558	4.0214	13.8045	7.85283	1.59408	0.134788	0.403192	9.74067	1.44425	0	52
AB129 CL3a ROI2.1 (Mixed Active-Inactive)	LesionEdge	806.116	9.07576	Nucleus	2.54059	0.0382424	0.712303	0.516414	16.5837	0.14298	0.0544242	0.152657	0.437919	11.9965	12.4605	7.89544	0.449182	0.203364	0.557091	22.4316	3.33856	163.176	99
AB129 CL3a ROI2.1 (Mixed Active-Inactive)	LesionEdge	842.012	36.9634	Nucleus	3.08532	0.0711707	0.469732	0.343244	20.6947	0.0560488	0.0555366	0.198293	0.474293	8.96202	12.08	8.4089	0.455366	0.14461	0.577293	17.2935	2.97473	135.687	41
AB129 CL3a ROI2.1 (Mixed Active-Inactive)	LesionEdge	599.847	41.8469	Nucleus	4.42002	0.109327	0.503204	0.545857	14.7047	0.0204082	0.0410816	0.196531	0.235082	9.47439	9.86169	7.21494	0.591449	0.174327	0.348469	12.58	2.76431	46.3019	49
AB129 CL3a ROI2.1 (Mixed Active-Inactive)	LesionEdge	925.328	41.8103	Nucleus	3.91521	0	0.720948	0.635828	19.2121	0.119517	0.0659828	0.196052	0.262776	11.9561	13.513	7.08569	0.592172	0.170328	0.230017	20.0529	2.51819	164.282	58
AB129 CL3a ROI2.1 (Mixed Active-Inactive)	LesionEdge	970.421	46.9079	Nucleus	6.17471	0.107684	0.291132	0.143526	14.4677	0.0286053	0.0251711	0.0996711	0.33725	6.99888	12.263	6.86599	0.318684	0.295474	0.1755	18.7904	1.98166	189.885	76
AB129 CL3a ROI2.1 (Mixed Active-Inactive)	LesionEdge	867.239	57.2391	Nucleus	4.36757	0.0345	0.777783	0.469326	10.6332	0.0646304	0.0793261	0.262609	0.447739	9.85448	13.3671	8.08996	0.554522	0.125761	0.892283	19.2883	2.7928	122.01	46
AB129 CL3a ROI2.1 (Mixed Active-Inactive)	LesionEdge	671.246	61.8134	Nucleus	3.38146	0.057	0.573537	0.405284	14.8295	0.0614179	0.0405224	0.116269	0.304985	11.2873	13.1866	7.53051	0.407254	0.212343	0.458806	18.5933	2.60028	115.441	67
AB129 CL3a ROI2.1 (Mixed Active-Inactive)	LesionEdge	773.91	86.1557	Nucleus	3.7048	0.0163934	0.182197	0.0389344	8.35243	0	0.0232623	0.243295	0.219672	8.08641	14.758	8.10292	0.417295	0.284492	1.95354	23.2564	2.33338	96.0358	61
AB129 CL3a ROI2.1 (Mixed Active-Inactive)	LesionEdge	616.008	88.2705	Nucleus	3.10316	0.0841639	0.39523	0.327525	23.3955	0.0461803	0.114754	0.138967	0.320721	9.8423	11.9444	6.80115	0.471148	0.16982	4.76867	19.7819	2.36269	90.0347	61
AB129 CL3a ROI2.1 (Mixed Active-Inactive)	LesionCore	548.486	95.0676	Nucleus	3.04861	0.0411081	0.678446	0.446919	14.5362	0.0634054	0.0570405	0.177878	0.290432	13.2348	11.9989	7.52546	0.680757	0.320324	13.7765	17.6596	3.25654	67.7433	74
AB129 CL3a ROI2.1 (Mixed Active-Inactive)	LesionEdge	790.041	102	Nucleus	3.59147	0.0827568	0.3505	0.44973	10.0958	0.0276216	0.137703	0.0730811	0.185486	8.01601	11.3412	6.95035	0.3615	0.212568	0.264878	19.4666	3.74988	75.6519	74
AB129 CL3a ROI2.1 (Mixed Active-Inactive)	LesionCore	535.5	105.75	Nucleus	2.28559	0.0647019	0.922452	0.562356	19.6854	0.0408173	0.0708173	0.339442	0.286683	13.7284	11.6638	7.13456	0.678904	0.21251	0.51225	18.5851	2.81682	78.557	104
AB129 CL3a ROI2.1 (Mixed Active-Inactive)	LesionEdge	846.468	119.31	Nucleus	4.5703	0.015873	0.211698	0.186222	4.36389	0.0323492	0.792651	0.268429	0.410095	5.03895	12.7856	7.07948	0.514333	0.17046	0.290127	19.7085	2.10271	56.6793	63
AB129 CL3a ROI2.1 (Mixed Active-Inactive)	LesionEdge	751.549	121.105	Nucleus	4.49688	0	0.202407	0.149284	6.88198	0.0923086	0.585963	0.177519	0.189012	7.92509	12.7755	6.86149	0.52963	0.168901	0.199012	23.3473	2.80804	80.3702	81
AB129 CL3a ROI2.1 (Mixed Active-Inactive)	LesionEdge	863.975	123.369	Nucleus	3.55025	0.0491803	0.827656	0.476656	9.59856	0.14777	0.0163934	0.170836	0.139869	10.9632	13.5572	8.1989	0.602574	0.10118	0.762574	22.2448	2.90833	62.2617	61
AB129 CL3a ROI2.1 (Mixed Active-Inactive)	LesionEdge	751.4	147.26	Nucleus	4.11716	0.0258	0.42584	0.18208	13.1316	0.0492	0.02	0.34074	0.39424	7.91	13.778	9.26506	0.48706	0.22916	0.20154	20.3209	2.5679	65.9992	50
AB129 CL3a ROI2.1 (Mixed Active-Inactive)	LesionEdge	671.189	153.334	Manual Microglia	3.23899	0.0239735	0.804874	0.412722	22.8806	0.0357285	0.0418013	0.290106	0.365821	13.4501	12.1607	7.27259	0.537828	0.210596	0.266444	20.7404	4.16581	139.143	151
AB129 CL3a ROI2.1 (Mixed Active-Inactive)	LesionEdge	631.372	160.372	Nucleus	3.82682	0	0.271897	0.315308	8.54623	0.025641	0.0512821	0.281615	0.947205	8.21382	12.3253	7.45995	0.646385	0.105615	0.196231	19.2305	2.46851	124.453	39
AB129 CL3a ROI2.1 (Mixed Active-Inactive)	LesionEdge	763	174	Nucleus	2.66394	0.0284722	0.607278	0.685222	28.5618	0	0.166667	0.408222	0.641611	16.7627	13.6829	8.39486	0.441056	0.0606944	0.907639	24.1079	1.98197	45.0204	36
AB129 CL3a ROI2.1 (Mixed Active-Inactive)	LesionEdge	599.731	176.953	Nucleus	4.21452	0.017094	0.868333	0.645325	14.9073	0.121889	0.553915	0.175573	0.228393	12.4226	12.8693	7.70962	0.494436	0.218342	0.312385	22.5328	2.82846	90.8934	117
AB129 CL3a ROI2.1 (Mixed Active-Inactive)	LesionEdge	603.01	200.794	Nucleus	3.5749	0.0779706	0.683069	0.381098	12.6652	0.0580392	0.0230686	0.171951	0.380618	10.5729	10.9695	6.77417	0.388059	0.200863	0.405294	16.1659	2.49652	75.9915	102
AB129 CL3a ROI2.1 (Mixed Active-Inactive)	LesionEdge	438.096	234.279	Nucleus	2.01116	0	0.992971	1.17458	27.4502	0.0576923	0.072625	0.245731	0.638452	20.6338	11.339	6.6224	0.352462	0.0722788	0.403865	18.761	2.5399	50.4957	104
AB129 CL3a ROI2.1 (Mixed Active-Inactive)	LesionEdge	422.622	228.217	Manual B cell IgL	5.86375	0.0300591	0.431046	0.336582	10.8764	0.0476793	0.152232	0.22254	0.402557	6.33647	10.6431	6.90678	0.519165	0.181376	0.839941	17.7206	2.16402	67.04	237
AB129 CL3a ROI2.1 (Mixed Active-Inactive)	LesionEdge	765	248.5	Nucleus	2.27576	0.0311176	1.49659	1.34909	22.7788	0.0903235	0.0294118	0.0588235	0.251971	19.7086	11.0995	8.13294	0.233853	0.0882353	0.269441	20.541	4.47632	62.7168	34
AB129 CL3a ROI2.1 (Mixed Active-Inactive)	LesionEdge	444.604	249.707	Manual B cell IgL	3.95495	0.0431394	0.612004	0.718438	13.2834	0.0425618	0.0695498	0.262522	0.382458	10.4763	9.59229	7.66646	0.395343	0.246821	0.999821	14.8031	2.37948	37.6538	251
AB129 CL3a ROI2.1 (Mixed Active-Inactive)	LesionEdge	397	313	Nucleus	10.0746	0.0661346	1.20677	1.0634	17.9753	0.100231	0.180846	0.375154	0.368596	10.3509	10.4981	11.3935	0.383231	0.184423	0.231712	24.0816	2.53854	87.1807	52
AB129 CL3a ROI2.1 (Mixed Active-Inactive)	LesionCore	236.5	26	Nucleus	1.45641	0.0515588	0.761118	0.836471	21.6222	0	0.0621176	0.262824	0.481029	17.9185	11.9017	8.32591	0.561147	0.175971	0.478794	19.9549	3.01479	106.884	34
AB129 CL3a ROI2.1 (Mixed Active-Inactive)	LesionCore	239.317	107.879	Manual B cell IgL	5.28173	0.141987	2.0889	0.509405	27.6361	0.103255	0.193072	0.302196	0.574667	8.96382	9.20463	11.2771	0.431974	0.258229	0.349699	23.7905	1.5288	81.6218	153
AB129 CL3a ROI2.1 (Mixed Active-Inactive)	LesionCore	431.455	140.929	Nucleus	2.30946	0.0400714	0.982527	0.868036	23.3289	0.0523839	0.0580982	0.23567	0.26183	15.5393	12.1465	6.96953	0.571902	0.105357	1.24136	20.8438	2.12095	126.493	112
AB129 CL3a ROI2.1 (Mixed Active-Inactive)	LesionCore	182.686	249.618	Nucleus	8.10441	0.13501	0.930971	0.440578	23.572	0.143167	5.83761	0.217255	0.642951	10.3068	11.8238	11.062	0.556755	0.313265	1.87642	27.9374	2.61601	3.55582	102
AB129 CL3a ROI2.1 (Mixed Active-Inactive)	PPWM	293.475	731.425	Nucleus	1.65852	0.08535	1.06477	0.2269	10.3391	0.214875	2.20752	0.478675	0.94625	16.7969	26.0215	2.94063	0.707825	0.197925	0.2004	60.9154	1.80133	0.314482	40
AB129 CL3a ROI2.1 (Mixed Active-Inactive)	PPWM	782.064	822.718	Nucleus	3.34915	0.0797949	0.722026	0.239051	14.864	0.22809	2.05165	0.113115	0.2295	10.2936	29.0525	4.52932	0.594462	0.170333	0.359692	41.528	1.4245	161.799	78
AB129 CL3a ROI2.1 (Mixed Active-Inactive)	PPWM	302.527	893.545	Manual B cell IgK	9.3834	0.2143	1.15353	0.259327	4.2571	0.246809	6.15745	0.289718	0.610373	6.23605	58.5797	4.70286	0.819827	0.448327	0.397973	29.7723	1.65683	0.249776	110
AB129 CL3a ROI2.1 (Mixed Active-Inactive)	PPWM	707	486.5	Nucleus	3.96075	0.0208333	0.598958	0.152771	9.6674	0.128063	0.0503958	0.262896	0.305146	8.37113	21.1503	4.80406	0.745583	0.226375	0.391771	61.9947	2.94673	155.976	48
AB129 CL3a ROI2.1 (Mixed Active-Inactive)	PPWM	755.943	493.985	Nucleus	2.21519	0.0859072	0.373381	0.411794	9.89316	0.100897	8.86122	0.0774536	0.222072	8.08916	30.6213	6.10282	1.15512	0.173948	0.503134	57.0223	1.78361	119.252	97
AB129 CL3a ROI2.1 (Mixed Active-Inactive)	PPWM	678.5	533.5	Nucleus	2.41976	0	0.348027	0.0922703	10.6528	0	0	0.595892	1.09411	13.3155	21.7315	4.40986	0.734757	0.0540541	0.314216	32.6288	1.76157	140.046	37
AB129 CL3a ROI2.1 (Mixed Active-Inactive)	PPWM	610.109	537.862	Nucleus	2.41019	0.0373768	0.463681	0.153145	9.25119	0.0800725	0.067087	0.554058	0.728464	8.06446	20.3527	4.04168	0.700464	0.151449	1.09858	38.0664	2.29474	86.3428	69
AB129 CL3a ROI2.1 (Mixed Active-Inactive)	PPWM	429.144	631.056	Nucleus	2.90957	0.0847778	0.4446	0.151044	5.7198	0.188922	0.0710778	0.0948222	0.254189	8.14276	19.7588	3.50892	0.671067	0.211989	0.2536	50.0746	1.70957	119.007	90
AB129 CL3a ROI2.1 (Mixed Active-Inactive)	PPWM	324.794	714.755	Nucleus	3.20853	0.220118	0.568176	0.163608	6.7142	0.0800588	0.491118	0.426588	0.924255	8.63365	23.8514	4.47108	0.505725	0.242176	0.387059	50.3109	2.09382	7.59299	51
AB129 CL3a ROI2.1 (Mixed Active-Inactive)	LesionEdge	730.014	16.1375	Nucleus	1.64638	0.167757	0.801737	0.305211	21.8423	0.143968	0.111255	0.143207	0.211873	19.8407	27.391	4.86884	0.905948	0.173952	0.848235	76.4893	2.62066	158.43	251
AB129 CL3a ROI2.1 (Mixed Active-Inactive)	LesionEdge	611.661	24.9504	Nucleus	1.92937	0.13519	0.688504	0.173508	18.0255	0.166033	0.0730331	0.173103	0.276897	13.4919	23.3798	4.00297	0.602831	0.192281	0.481178	55.9424	2.58109	45.6925	242
AB129 CL3a ROI2.1 (Mixed Active-Inactive)	LesionEdge	794.024	119.198	Nucleus	2.80502	0.087254	0.592429	0.200825	30.1315	0.079127	0.0319365	0.0741746	0.370317	12.4537	24.1965	4.82846	0.799159	0.344317	6.87324	59.9746	2.03911	58.0419	63
AB129 CL3a ROI2.1 (Mixed Active-Inactive)	LesionEdge	732.5	246.9	Nucleus	1.75398	0.0605	0.9188	0.91286	42.3313	0.06012	0.04442	0.0922	0.40944	16.9027	21.0008	3.94418	0.59086	0.14016	0.38378	54.5305	2.21916	86.8391	50
AB129 CL3a ROI2.1 (Mixed Active-Inactive)	LesionEdge	552.382	262.225	Nucleus	7.42194	0.320667	1.79681	0.335363	13.5615	0.567686	0.766912	0.284088	0.600569	18.4512	39.2102	3.89329	1.28255	0.482755	1.08033	81.5679	2.28751	2.62415	102
AB129 CL3a ROI2.1 (Mixed Active-Inactive)	LesionEdge	687.813	308.948	Nucleus	1.34419	0.0149254	1.11172	0.71797	33.2632	0.14694	0.413687	0.171806	0.250358	19.0648	22.7162	4.74878	0.602478	0.165388	0.643164	62.891	2.08945	142.084	67
AB129 CL3a ROI2.1 (Mixed Active-Inactive)	LesionEdge	759.678	334.562	Nucleus	1.54179	0.179575	0.532073	0.418907	10.2847	0.105309	2.10498	0.0834633	0.148459	8.31136	19.8184	3.43428	0.493498	0.137228	0.43195	47.0256	1.69653	139.235	259
AB129 CL3a ROI2.1 (Mixed Active-Inactive)	LesionEdge	586.779	361.088	Nucleus	1.95062	0.0785882	0.906015	0.711632	32.2502	0.129	0.0392868	0.239154	0.435449	15.1697	20.5342	3.67312	0.655022	0.178699	1.16079	51.5237	2.55457	89.2172	136
AB129 CL3a ROI2.1 (Mixed Active-Inactive)	LesionEdge	568.453	380.547	Manual Microglia	1.73603	0.0587656	0.893109	0.527047	35.3915	0.185672	0.0377969	0.234609	0.305828	16.5245	23.6666	4.09009	0.579938	0.146453	0.383609	45.6374	3.72241	84.9706	64
AB129 CL3a ROI2.1 (Mixed Active-Inactive)	LesionEdge	859.387	381.968	Nucleus	1.87227	0.016129	1.36702	1.16819	35.0592	0.151032	0.106194	0.134145	0.297339	14.5923	21.6642	4.16974	0.478081	0.183419	0.361452	55.0237	2.28519	92.2687	62
AB129 CL3a ROI2.1 (Mixed Active-Inactive)	LesionEdge	908.318	25.3182	Nucleus	1.9358	0.0454545	0.592886	0.164841	22.5768	0.0647727	0.123159	0.0909091	0.182591	13.9584	25.7858	4.67993	0.622386	0.161045	0.427386	59.4308	2.15666	168.52	44
AB129 CL3a ROI2.1 (Mixed Active-Inactive)	LesionEdge	786.4	46.12	Nucleus	2.01888	0.11506	0.4398	0.96446	12.4711	0.08358	4.36358	0.28618	0.37868	10.383	27.5729	5.18876	0.86634	0.25656	1.09546	69.2694	2.47776	130.217	50
AB129 CL3a ROI2.1 (Mixed Active-Inactive)	LesionEdge	871.062	69.1354	Nucleus	1.92061	0.0739688	1.23173	0.565646	19.8482	0.0899271	0.0877396	0.207833	0.237417	15.9201	29.212	5.74743	0.613323	0.19351	0.602854	73.202	2.88354	112.487	96
AB129 CL3a ROI2.1 (Mixed Active-Inactive)	LesionEdge	603.643	72.3393	Nucleus	1.75554	0.02125	0.674518	0.717607	11.5922	0.0727857	0.102089	0.203071	0.317393	12.7813	22.358	4.52193	0.574321	0.253357	0.586107	50.5526	2.09954	70.0403	56
AB129 CL3a ROI2.1 (Mixed Active-Inactive)	LesionEdge	853.433	73.1731	Nucleus	1.65793	0.0290865	0.500817	0.315808	7.28196	0.0724615	0.0754712	0.190913	0.192683	9.59643	20.3195	3.85096	0.518298	0.331288	0.537385	52.3749	2.17885	102.538	104
AB129 CL3a ROI2.1 (Mixed Active-Inactive)	LesionEdge	799.5	81	Nucleus	1.71529	0.0294118	0.668971	0.545088	8.24482	0.250618	0.197265	0.0336765	0.168559	11.7049	25.7339	2.94432	0.803235	0.154647	0.422971	66.867	1.99209	93.1535	34
AB129 CL3a ROI2.1 (Mixed Active-Inactive)	LesionEdge	619.848	121.37	Nucleus	2.24325	0.0981159	0.643928	0.209609	10.5141	0.0651884	0.145797	0.0144928	0.103768	12.7343	21.9907	3.9001	0.734072	0.189145	0.48387	55.0226	1.89604	118.003	69
AB129 CL3a ROI2.1 (Mixed Active-Inactive)	LesionEdge	823.053	130.947	Nucleus	3.22521	0.0638298	0.45534	0.199404	8.36428	0.120319	0.0900851	0.0971915	0.142936	9.87226	23.3488	3.88304	0.451702	0.185404	0.248106	56.3716	2.2124	40.5624	47
AB129 CL3a ROI2.1 (Mixed Active-Inactive)	LesionEdge	721.891	194.641	Nucleus	3.02976	0.0922826	0.642913	0.599652	11.9491	0.121641	1.31273	0.129804	0.175239	11.637	31.897	5.34215	0.773054	0.2905	15.3707	69.1635	2.0177	83.627	92
AB129 CL3a ROI2.1 (Mixed Active-Inactive)	LesionEdge	661.881	338.405	Nucleus	1.69088	0.0238095	0.543167	0.545381	21.9756	0.0761905	0.0238095	0.144667	0.233619	14.6119	22.0645	4.53262	0.524381	0.149	0.598143	52.0109	2.30788	129.417	42
AB129 CL3a ROI2.1 (Mixed Active-Inactive)	LesionEdge	765.315	355	Nucleus	2.09913	0.0296308	0.497777	0.463446	12.7028	0.112938	0.0872	0.133677	0.189669	8.71697	20.2448	3.56668	0.655369	0.295285	0.501054	53.8937	1.79502	156.51	130
AB129 CL3a ROI2.1 (Mixed Active-Inactive)	LesionEdge	373.523	359.25	Nucleus	1.57734	0.0608636	0.903	0.191818	15.0177	0.0984091	0.295818	0.161409	0.390182	10.397	25.03	4.07939	0.711295	0.182341	0.248341	34.2922	1.02836	48.4693	44
AB129 CL3a ROI2.1 (Mixed Active-Inactive)	LesionEdge	744.622	396.822	Nucleus	2.58524	0.0766	0.365711	0.153356	11.2871	0.152767	0.0577778	0.139522	0.295744	8.65932	19.5744	3.44563	0.425344	0.219656	0.402544	47.7898	2.30308	155.068	90
AB129 CL3a ROI2.1 (Mixed Active-Inactive)	LesionEdge	438.026	400.105	Nucleus	3.09974	0.0131579	0.512026	23.7116	11.2972	0.0553421	0.0880921	0.0729868	0.342	12.9533	20.7868	3.99467	0.394697	0.139079	0.514184	26.7379	2.55817	69.2762	76
AB129 CL3a ROI2.1 (Mixed Active-Inactive)	LesionCore	143.127	226.178	Nucleus	1.16346	0.208492	1.05644	0.557085	27.2278	0.14422	0.141763	0.330525	0.350136	21.0474	17.9193	2.51678	0.612203	0.120576	0.923932	52.0926	1.31088	27.915	59
AB129 CL3a ROI2.1 (Mixed Active-Inactive)	PPWM	35.1667	537.167	Nucleus	1.80753	0.11198	0.377196	0.168098	11.5427	0.230176	1.62198	0.253882	0.324353	3.43918	18.4044	8.65896	3.28824	0.20298	0.986863	8.63514	1.19416	108.008	51
AB129 CL3a ROI2.1 (Mixed Active-Inactive)	LesionEdge	779.654	333.442	Nucleus	0.622519	1.10792	0.61575	0.758731	14.3116	0.414404	12.7173	0.235231	0.353154	2.90879	17.9108	6.70892	3.60587	0.108077	0.365212	26.7618	1.28552	131.859	52
AB129 CL3a ROI2.1 (Mixed Active-Inactive)	LesionCore	242.839	201.018	Nucleus	1.81027	0.411696	0.311536	0.156089	11.7862	0.516768	17.6665	0.431571	0.409732	4.28087	19.5103	11.4297	4.32009	0.270304	0.408232	21.2095	1.76039	0	56
AB129 CL3a ROI2.1 (Mixed Active-Inactive)	PPWM	355.54	749.847	Manual Negative	0.238067	0.176027	0.12376	0.0133333	1.26852	0.0690667	0.203507	0.07896	0.0852667	2.00417	4.39544	0.374787	0.0301733	0	0.0402933	10.6573	0.17384	2.7703	75
AB129 CL3a ROI2.1 (Mixed Active-Inactive)	LesionEdge	444.399	365.137	Nucleus	2.37052	0.0351685	1.01837	1.72795	47.1115	0.0833596	0.0292659	0.48385	0.873285	14.7964	9.62488	3.96341	0.300337	0.165715	0.880255	22.8611	2.3903	87.7039	267
AB129 CL3a ROI2.1 (Mixed Active-Inactive)	GreyMatter	959.589	769.323	Nucleus	1.97194	0.0189367	0.979956	0.406728	77.2672	0.0863987	0.0367342	5.67849	9.9468	17.48	3.42477	2.14326	0.0783734	0.0386456	1.46214	6.50647	0.805057	0	158
AB129 CL3a ROI2.1 (Mixed Active-Inactive)	PPWM	3.81884	541.312	Manual Macrophage	5.43859	7.64528	6.16907	0.208942	4.77036	9.62271	0.15729	1.3552	2.06775	5.2528	6.12842	4.2282	0.215609	0.12129	0.576884	22.0864	1.59965	137.422	69
AB129 CL3a ROI2.1 (Mixed Active-Inactive)	LesionEdge	461.034	398.25	Nucleus	3.50739	0.128784	0.815946	0.925041	13.6342	0.127405	7.48214	0.506236	0.855986	11.2581	40.605	5.07204	1.36688	0.26223	203.855	37.6037	2.07092	57.83	148
AB129 CL3a ROI2.1 (Mixed Active-Inactive)	PPWM	668.947	976.628	Nucleus	4.29249	0.0678723	0.148064	0.39583	5.14345	0.0523404	9.88238	0.253957	0.760277	2.68002	33.6793	6.47474	3.74428	0.236638	0.387596	20.7806	1.40511	257.406	47
AB129 CL3a ROI2.1 (Mixed Active-Inactive)	LesionCore	157.051	233.862	Nucleus	11.9719	0.101826	0.62358	0.565739	13.7153	0.052971	0.331058	0.291072	0.575449	14.5343	7.78675	14.8367	0.331551	0.310072	0.264913	16.1426	1.69536	19.6377	69
AB129 CL3a ROI2.1 (Mixed Active-Inactive)	LesionCore	86.6556	15.8556	Nucleus	12.261	0.0222222	0.6706	0.382267	8.22593	0.0222222	8.99284	0.626533	1.15142	3.96296	10.871	10.9936	0.406289	0.296711	0.453978	15.6634	1.41033	0	45
AB129 CL3a ROI2.1 (Mixed Active-Inactive)	LesionCore	129.603	10.4794	Nucleus	2.34352	0.126794	0.825072	0.941598	22.956	0.100835	1.99107	0.289113	0.524124	8.14274	9.39871	6.33319	0.370691	0.279619	0.481856	25.9447	2.18734	1.12666	97
AB129 CL3a ROI2.1 (Mixed Active-Inactive)	LesionEdge	838.593	44.7326	Nucleus	2.55616	0.0232558	1.02858	0.214023	17.8288	0	0.0930233	0.185186	0.371628	10.6116	15.8614	9.71407	0.630953	0.0973256	0.410767	16.896	2.74195	127.564	43
AB129 CL3a ROI2.1 (Mixed Active-Inactive)	LesionEdge	836.355	60.2818	Nucleus	3.33235	0	0.620345	0.386527	15.9825	0.0394182	0.104327	0.142491	0.386145	10.3309	14.7852	9.25895	0.619545	0.225545	12.517	25.2222	3.87575	111.895	55
AB129 CL3a ROI2.1 (Mixed Active-Inactive)	LesionEdge	761.086	152.845	Nucleus	2.23264	0.0172414	0.329534	0.131517	19.7805	0.0674828	0.0623448	0.457345	0.85581	14.5822	12.9277	8.24581	0.267379	0.159052	0.391103	19.8992	2.49678	54.8804	58
AB129 CL3a ROI2.1 (Mixed Active-Inactive)	LesionEdge	182.202	343.866	Nucleus	5.34336	0.00763359	0.823466	0.904214	21.5771	0.0396947	0.0332443	0.317901	0.598099	15.2746	9.12769	12.3555	0.230176	0.232656	0.408908	13.3342	2.2354	60.7905	131
AB129 CL3a ROI2.1 (Mixed Active-Inactive)	LesionCore	187.598	256.637	Nucleus	9.0658	0.0422941	0.36498	0.173	13.1689	0.0668039	2.19045	0.279196	0.407804	9.98173	9.11931	8.73412	0.320922	0.523647	1.6222	11.7485	2.16441	0.542891	51
AB129 CL3a ROI2.1 (Mixed Active-Inactive)	LesionEdge	207.852	293.759	Nucleus	3.27819	0	0.364148	0.510204	9.62922	0	0.267926	0.258019	0.429	6.30743	6.27143	5.01657	0.321352	0.0441111	0.214944	10.0654	1.56211	31.8254	54
AB129 CL3a ROI2.1 (Mixed Active-Inactive)	LesionEdge	142.033	286.411	Nucleus	2.7904	0.045	0.228778	0.388089	9.75024	0.0222222	0	0.143933	0.400622	6.77127	7.12736	5.56529	0.487067	0.128111	0.176489	9.13109	1.62178	16.4082	45
AB129 CL3a ROI2.1 (Mixed Active-Inactive)	LesionEdge	396.75	209.167	Nucleus	3.86933	0	0.215917	0.0911111	9.65761	0.0277778	0.0277778	0.151778	0.450472	9.77478	7.27775	6.14078	0.472778	0.0853611	0.210861	11.0153	2.22903	98.7868	36
AB129 CL3a ROI2.1 (Mixed Active-Inactive)	LesionEdge	680.861	186.613	Nucleus	4.43162	0.0150376	0.715932	0.592617	10.2197	0.037594	0.0138872	0.240541	0.239737	11.8222	11.0195	7.41672	0.497887	0.226173	6.25077	16.4391	2.72296	124.981	133
AB129 CL3a ROI2.1 (Mixed Active-Inactive)	LesionEdge	701.01	97.5588	Nucleus	3.59173	0.0207451	0.342784	0.231765	9.0561	0	0.081902	0.0848235	0.150647	6.75439	10.1572	7.34218	0.418863	0.237588	0.197961	13.7913	3.053	134.668	51
AB129 CL3a ROI2.1 (Mixed Active-Inactive)	LesionCore	289.23	51.5075	Nucleus	1.20899	0.0321086	0.788963	0.526757	75.0768	0.108105	0.0515131	0.637303	1.07772	10.0273	8.10631	4.90597	0.272625	0.111659	0.381296	16.1953	1.6663	143.17	267
AB129 CL3a ROI2.1 (Mixed Active-Inactive)	LesionCore	136.68	79.4713	Nucleus	1.38044	0.0984508	0.542451	0.536307	68.4096	0.0892951	0.0260902	0.595266	1.01663	7.70598	7.62166	4.5864	0.276311	0.160176	2.80812	16.6107	1.76387	46.8832	244
AB129 CL3a ROI2.1 (Mixed Active-Inactive)	LesionCore	139.372	94.4744	Nucleus	1.55978	0.0528462	0.713154	5.41782	63.3491	0.099265	0.0380513	0.255872	0.564615	8.01255	8.3943	4.79523	0.24594	0.142752	0.639581	11.5552	1.93741	61.9212	117
AB129 CL3a ROI2.1 (Mixed Active-Inactive)	LesionCore	338.925	151.096	Nucleus	2.11711	0.0567047	0.501135	0.449389	71.9316	0.155539	0.209337	0.216974	0.290415	10.5555	9.80801	5.76645	0.289363	0.11085	1.07829	18.2	2.01042	88.8599	193
AB129 CL3a ROI2.1 (Mixed Active-Inactive)	LesionEdge	512.705	269.136	Nucleus	0.945591	0.37917	0.454318	0.286875	8.76852	0.254239	7.75845	0.284614	0.464489	8.26739	31.1131	14.3564	15.378	0.205489	0.49775	39.8815	1.90275	0	88
AB129 CL3a ROI2.1 (Mixed Active-Inactive)	PPWM	526.634	471.054	Manual TC cell	3.34167	5.3601	3.14233	0.508866	7.75906	6.42909	8.49954	1.1683	2.1845	5.63471	14.515	4.63783	0.576944	0.200338	0.805729	19.3766	1.74893	0.194424	269
AB129 CL3a ROI2.1 (Mixed Active-Inactive)	PPWM	906.765	474.184	Manual TC cell	2.61718	3.55297	2.35588	0.808538	7.33826	5.28695	13.3278	1.28173	2.5509	6.92925	16.696	4.78519	0.670107	0.275231	0.739462	35.0274	1.64337	0.0131922	234
AB129 CL3a ROI2.1 (Mixed Active-Inactive)	PPWM	3.92342	486.545	Manual TC cell	3.18051	6.08204	1.76168	0.31891	5.51323	5.28415	0.0483333	1.10061	1.89313	4.599	6.80372	3.98053	0.247234	0.173432	5.93727	26.0372	1.68105	157.607	111
AB129 CL3a ROI2.1 (Mixed Active-Inactive)	PPWM	306.451	692.505	Nucleus	3.52409	4.35379	2.39864	0.367192	19.7468	4.54759	0.952522	0.630601	1.12573	12.4307	13.1424	4.45936	0.366163	0.172837	0.516675	43.9677	2.07745	31.4727	203
AB129 CL3a ROI2.1 (Mixed Active-Inactive)	PPWM	63.6765	798.147	Nucleus	3.76345	2.9632	1.27823	0.413286	4.27184	3.11894	0.0978319	1.07777	1.85455	5.48747	8.79157	3.72581	0.273151	0.182714	0.447328	55.9701	2.43739	40.9331	119
AB129 CL3a ROI2.1 (Mixed Active-Inactive)	PPWM	557.064	972.413	Manual TC cell	3.74092	2.18121	2.5178	0.137615	3.65875	5.38653	0.236829	1.29119	2.50768	3.9941	10.0139	4.11871	0.260222	0.192829	1.38535	45.5346	1.45521	240.258	275
AB129 CL3a ROI2.1 (Mixed Active-Inactive)	LesionEdge	615.3	15.825	Nucleus	2.94075	2.30375	1.0061	0.2234	17.6654	3.20485	0.137175	0.2756	0.935175	11.4969	16.8096	5.09225	0.552575	0.468225	0.643725	36.5126	3.42733	45.7675	40
AB129 CL3a ROI2.1 (Mixed Active-Inactive)	LesionEdge	399.013	192.234	Manual TC cell	2.69349	3.51659	2.62129	0.231631	10.0306	5.79157	0.0551331	1.09455	1.82748	8.38413	9.19919	4.96059	0.377464	0.17754	1.24206	14.3961	1.75637	107.019	263
AB129 CL3a ROI2.1 (Mixed Active-Inactive)	LesionEdge	820.518	215.604	Manual TC cell	3.24257	4.20225	2.76294	0.276993	8.16667	5.75567	0.0628885	0.764917	1.42894	7.47426	9.99994	3.41734	0.236022	0.210302	0.39954	15.7846	1.51429	9.99268	278
AB129 CL3a ROI2.1 (Mixed Active-Inactive)	LesionEdge	760.369	288.911	Manual TC cell	4.89119	4.9549	2.70532	0.191018	13.2319	5.6664	1.2988	0.324464	0.537994	8.98265	15.9649	6.05612	0.475	0.167464	0.848958	29.1608	2.96342	97.921	168
AB129 CL3a ROI2.1 (Mixed Active-Inactive)	LesionEdge	240.891	300.379	Manual Act Macrophage	4.10502	1.52178	1.39769	0.776591	22.9286	2.1476	0.101292	1.4123	2.47192	8.85927	7.51912	4.68789	0.252324	0.209285	0.549644	16.0774	1.7886	48.1457	281
AB129 CL3a ROI2.1 (Mixed Active-Inactive)	LesionEdge	349.903	315.603	Manual TC cell	3.2109	4.04596	2.68454	0.3919	10.8158	5.06234	0.05028	0.986093	1.78539	9.99122	8.70116	3.46658	0.33777	0.19378	0.54128	15.8586	1.9735	46.912	300
AB129 CL3a ROI2.1 (Mixed Active-Inactive)	LesionEdge	93.3791	345.687	Manual Microglia	4.17208	2.59666	2.87116	0.559165	19.4517	3.75838	0.10378	0.993055	2.14878	11.5381	9.27184	4.39995	0.382033	0.268516	0.69111	48.5111	2.30526	92.7729	91
AB129 CL3a ROI2.1 (Mixed Active-Inactive)	LesionEdge	374.551	387.708	Manual TC cell	3.35517	3.2077	1.50003	0.684528	21.7344	4.16022	2.44247	0.414949	0.652388	9.17007	12.1318	4.37334	0.439854	0.207916	0.348787	23.0836	2.44547	48.074	178
AB129 CL3a ROI2.1 (Mixed Active-Inactive)	LesionEdge	593.889	423.645	Manual TC cell	2.10977	2.18573	1.67526	1.08162	26.2848	2.64029	12.9286	0.75874	1.17897	20.9007	19.9777	5.97344	0.972802	0.237405	0.486924	41.2951	1.67948	62.4909	131
AB129 CL3a ROI2.1 (Mixed Active-Inactive)	LesionCore	240.66	209.77	Manual B cell IgL	5.55676	3.08966	2.79008	0.566095	12.814	4.13387	18.0185	1.24374	2.22834	12.3435	14.5657	8.47192	0.726878	0.341232	2.88948	22.9018	1.21252	0	263
AB129 CL3a ROI2.1 (Mixed Active-Inactive)	LesionCore	288.782	108.378	Manual TC cell	5.22253	3.06828	3.61579	10.6601	14.3459	4.4441	4.53087	1.47536	2.40745	8.70063	10.7941	6.90832	0.384737	0.183936	7.5478	13.1093	1.9376	89.2559	156
AB129 CL3a ROI2.1 (Mixed Active-Inactive)	LesionCore	361.049	195.209	Manual TC cell	2.96212	5.22799	3.57637	0.10208	7.76017	5.95678	0.115925	1.33056	2.44005	5.92457	8.35512	4.26877	0.364883	0.215136	3.09132	16.4584	1.50114	96.7147	213
AB129 CL3a ROI2.1 (Mixed Active-Inactive)	LesionCore	124.874	248.472	Manual TC cell	2.78013	3.66362	2.74669	0.558729	11.2767	5.16575	0.0840561	0.753617	1.00716	7.00086	6.36853	4.3274	0.113832	0.213224	0.355925	9.67064	1.87099	24.309	107
AB129 CL3a ROI2.1 (Mixed Active-Inactive)	PPWM	499.748	977.829	Manual TH Cell	3.41013	4.41925	2.48471	1.82066	5.05347	0.064236	0.271447	0.953093	1.54767	6.20725	12.127	3.75653	0.263627	0.218516	0.473497	66.2661	1.69774	189.625	161
AB129 CL3a ROI2.1 (Mixed Active-Inactive)	LesionEdge	896.116	135.477	Manual TH Cell	2.86519	2.76663	1.51779	1.49314	19.33	0.0951744	0.123895	1.14673	2.20907	8.59087	14.4449	5.82074	0.45043	0.206012	0.373895	30.2236	2.3387	75.5549	86
AB129 CL3a ROI2.1 (Mixed Active-Inactive)	LesionEdge	685.084	249.354	Manual TH Cell	2.45201	4.37606	1.52401	1.4734	30.1314	0.107079	0.0970787	0.425045	0.529315	13.7912	20.7899	3.81439	0.523045	0.248685	0.351056	50.1795	2.38184	129.685	89
AB129 CL3a ROI2.1 (Mixed Active-Inactive)	LesionEdge	611.122	401.944	Nucleus	2.10678	3.13578	1.66758	1.97682	54.2814	0.0444444	0.137311	0.288044	0.517156	28.1389	7.07636	3.53233	0.210622	0.0704889	0.887711	21.4376	2.73309	90.0415	45
AB129 CL3a ROI2.1 (Mixed Active-Inactive)	PPWM	673.041	692.136	Nucleus	2.2174	0.0599231	0.585892	0.363069	33.4455	0.0850385	1.47596	1.55977	2.97768	12.6071	8.74239	3.01197	0.165751	0.1675	0.343256	33.9895	1.37947	5.48649	390
AB129 CL3a ROI2.1 (Mixed Active-Inactive)	PPWM	519.07	758.959	Nucleus	3.52927	0.733686	0.834072	0.234357	42.3275	0.979324	0.063942	0.592758	1.16641	7.81328	12.3274	3.55834	0.310681	0.161527	0.524188	44.9219	1.66268	121.583	207
AB129 CL3a ROI2.1 (Mixed Active-Inactive)	PPWM	958.709	440.907	Nucleus	2.4048	0.0575878	0.958	0.482051	32.7641	0.0813817	0.144224	0.544046	1.03703	16.4908	9.91254	4.18737	0.251148	0.203127	0.655038	26.8	1.8679	51.3961	393
AB129 CL3a ROI2.1 (Mixed Active-Inactive)	PPWM	445.257	466.748	Nucleus	2.58518	0.0443621	0.451103	0.744722	32.2268	0.0908645	0.034278	0.927187	1.56224	9.38751	8.80165	3.99706	0.31507	0.124977	1.35671	31.8569	1.82825	35.8025	428
AB129 CL3a ROI2.1 (Mixed Active-Inactive)	PPWM	48.1168	486.395	Nucleus	2.57301	0.102554	0.741019	0.504717	35.599	0.138299	0.046771	0.768991	1.44787	13.1503	9.18413	4.09845	0.321685	0.198764	1.54077	36.3508	1.94418	122.232	428
AB129 CL3a ROI2.1 (Mixed Active-Inactive)	PPWM	259.92	516.639	Nucleus	1.80126	0.0301285	0.47717	0.542137	60.1628	0.0850915	0.0484553	1.79663	2.9829	9.75612	8.55013	3.1576	0.276137	0.124614	0.740272	28.8689	1.85447	101.121	459
AB129 CL3a ROI2.1 (Mixed Active-Inactive)	PPWM	52.4946	538.625	Nucleus	2.52217	0.0567368	0.943381	0.594975	33.9198	0.0987223	0.139935	1.08852	1.96263	11.8762	9.23384	3.99508	0.3121	0.13316	1.98783	25.733	2.18989	91.2658	551
AB129 CL3a ROI2.1 (Mixed Active-Inactive)	PPWM	298.073	607.117	Nucleus	2.16403	0.0343061	0.773214	0.572982	37.4831	0.0754617	0.047504	0.913388	1.37705	11.6973	10.4663	3.23431	0.34547	0.143055	1.68398	37.8196	1.51051	116.737	379
AB129 CL3a ROI2.1 (Mixed Active-Inactive)	PPWM	594.623	673.565	Nucleus	1.79166	0.0304541	0.911007	0.438221	58.4286	0.0730895	0.0309374	1.74532	2.84922	12.3397	8.05428	2.92399	0.203049	0.190329	1.37035	39.5484	1.67736	49.0625	447
AB129 CL3a ROI2.1 (Mixed Active-Inactive)	PPWM	717.029	677.992	Nucleus	2.86209	0.0307538	0.787745	0.929334	32.206	0.0423283	0.0386292	1.25302	2.14596	28.4137	10.3169	3.4124	0.298502	0.180888	1.30594	29.6857	1.51388	49.0748	329
AB129 CL3a ROI2.1 (Mixed Active-Inactive)	PPWM	579.647	692.647	Nucleus	2.68766	0.0250366	1.21784	0.66419	43.4534	0.0677656	0.0237179	0.652348	1.00526	10.5165	9.3537	3.48169	0.231678	0.18026	0.511967	46.2054	2.08604	52.9152	273
AB129 CL3a ROI2.1 (Mixed Active-Inactive)	PPWM	94.2283	692.71	Nucleus	2.99272	0.0669356	0.97105	0.293751	41.2349	0.10207	0.0458768	0.987871	1.78375	12.0836	11.3059	3.56089	0.250644	0.16721	1.58234	39.3837	1.47952	118.086	357
AB129 CL3a ROI2.1 (Mixed Active-Inactive)	PPWM	498.386	716.827	Nucleus	1.70851	0.037551	0.970139	0.806527	44.4335	0.0815551	0.122922	1.17454	2.06356	8.64424	8.42307	2.94416	0.175951	0.118935	0.337865	38.0062	1.69369	131.103	245
AB129 CL3a ROI2.1 (Mixed Active-Inactive)	PPWM	558.5	759.694	Nucleus	2.24751	0.0503396	0.936493	0.364757	44.1775	0.0907761	0.0433097	1.25397	2.47321	15.3459	9.63129	3.62586	0.23534	0.228015	0.383869	46.554	2.48963	87.2377	268
AB129 CL3a ROI2.1 (Mixed Active-Inactive)	PPWM	589.609	794.94	Nucleus	3.57114	0.0488662	1.14188	0.655764	46.2343	0.0404331	0.05	0.915968	1.38684	14.7508	10.2677	4.14506	0.305718	0.153789	0.411475	38.4064	2.30349	88.95	284
AB129 CL3a ROI2.1 (Mixed Active-Inactive)	PPWM	713.245	829.54	Nucleus	4.46904	0.0811788	0.97445	0.473682	58.1477	0.12243	3.58368	0.380454	0.686437	19.0168	15.3941	4.84764	0.749533	0.283914	3.62943	49.8185	1.42265	128.041	302
AB129 CL3a ROI2.1 (Mixed Active-Inactive)	PPWM	602.617	935.145	Nucleus	4.66699	0.572421	1.08275	1.08662	57.8047	0.286575	1.49019	1.04202	1.68591	18.0253	13.1859	4.54379	0.405044	0.199132	0.761139	38.5114	1.52465	218.341	273
AB129 CL3a ROI2.1 (Mixed Active-Inactive)	PPWM	391.343	951	Manual Activated Microglia	2.56165	0.0484382	1.48508	0.49227	65.6972	0.0786124	0.0688034	1.12421	2.053	10.4384	11.2285	3.23697	0.433607	0.104326	0.416803	43.7695	3.76708	83.2161	178
AB129 CL3a ROI2.1 (Mixed Active-Inactive)	PPWM	705.03	965.305	Nucleus	2.31211	0.028773	1.57699	0.596643	85.0396	0.102568	0.0769027	1.30618	1.89251	24.0768	10.887	3.12603	0.157227	0.1446	2.73369	48.073	2.22197	252.455	185
AB129 CL3a ROI2.1 (Mixed Active-Inactive)	LesionEdge	325.097	357.007	Nucleus	1.91622	0.0309262	0.542614	0.482477	45.1011	0.0892785	0.521426	0.826611	1.3833	17.0062	8.43258	3.68795	0.423772	0.123446	0.390419	18.7462	1.92162	4.76252	298
AB129 CL3a ROI2.1 (Mixed Active-Inactive)	LesionEdge	971.474	33.0339	Nucleus	3.00978	0.040965	1.12769	0.854133	51.0694	0.0992516	0.0470263	0.724479	1.37372	16.3114	12.4445	6.23653	0.348595	0.148834	0.317595	27.3283	2.68093	200.67	457
AB129 CL3a ROI2.1 (Mixed Active-Inactive)	LesionEdge	609.956	42.6185	Nucleus	2.73509	0.0529037	0.855019	0.959474	51.5954	0.0990963	0.0368111	2.03265	3.90617	13.705	14.0482	5.99391	0.531481	0.162133	0.493037	25.6501	3.12682	54.3028	270
AB129 CL3a ROI2.1 (Mixed Active-Inactive)	LesionEdge	882.465	47.2004	Nucleus	2.22249	0.0717314	1.09321	0.878587	66.6351	0.11475	0.119492	0.337118	0.613298	13.9144	17.2382	6.53051	0.477035	0.14968	0.693843	38.1254	2.65349	137.305	484
AB129 CL3a ROI2.1 (Mixed Active-Inactive)	LesionEdge	920.786	54.3378	Nucleus	2.28064	0.0363475	0.672595	0.765548	57.9554	0.125131	0.0348456	2.01873	3.22502	15.0737	14.9902	6.50416	0.459888	0.134131	0.397629	33.1625	2.31995	151.683	259
AB129 CL3a ROI2.1 (Mixed Active-Inactive)	LesionEdge	649.235	61.3789	Nucleus	2.06802	0.0649221	0.731504	0.610954	53.2106	0.146774	0.0724196	1.07769	1.89032	22.7386	20.5994	7.19748	0.644783	0.260668	4.33849	47.3018	2.27113	96.805	603
AB129 CL3a ROI2.1 (Mixed Active-Inactive)	LesionEdge	759.626	87.469	Nucleus	2.21063	0.0490496	0.688816	0.351791	49.2037	0.116322	0.0444318	1.50565	2.89083	16.2838	16.1565	6.34454	0.529213	0.148771	0.559105	35.0968	2.52317	101.473	484
AB129 CL3a ROI2.1 (Mixed Active-Inactive)	LesionEdge	707.378	108.622	Nucleus	1.94497	0.0495663	0.941903	0.470677	35.0941	0.111545	0.0284086	1.69538	3.36983	12.8217	14.2641	7.08065	0.409699	0.168964	1.81349	25.2719	2.94812	123.299	279
AB129 CL3a ROI2.1 (Mixed Active-Inactive)	LesionCore	503.855	118.745	Nucleus	2.59746	0.0922452	0.66282	0.578029	63.0351	0.125069	0.113378	1.0877	1.83077	11.1848	11.4671	5.96807	0.569398	0.176205	60.8373	18.0218	2.52457	93.936	518
AB129 CL3a ROI2.1 (Mixed Active-Inactive)	LesionEdge	924.233	147.402	Nucleus	2.37068	0.0894799	0.938549	0.705167	62.5508	0.101816	2.03407	0.928997	1.47558	10.5473	12.8388	5.66278	0.348853	0.141888	0.424994	23.6672	2.60755	94.8298	348
AB129 CL3a ROI2.1 (Mixed Active-Inactive)	LesionEdge	863.362	151.578	Nucleus	3.30981	0.124686	0.728611	0.629492	47.2076	0.108619	0.0867892	0.816319	1.734	14.3332	13.5657	6.81508	0.453235	0.152135	3.12225	26.7789	2.46894	40.4844	370
AB129 CL3a ROI2.1 (Mixed Active-Inactive)	LesionEdge	706	157.763	Nucleus	3.62298	0.0711314	0.576269	2.28151	58.6981	0.0790833	0.988734	1.06959	1.6822	10.0294	12.8557	6.79111	0.489692	0.200407	2.26974	20.6451	2.8883	104.377	312
AB129 CL3a ROI2.1 (Mixed Active-Inactive)	LesionEdge	591.286	160.2	Nucleus	2.65105	0.107597	0.876704	1.55631	45.0515	0.179926	1.67504	0.673667	1.06449	14.266	24.0964	6.94973	0.869403	0.167996	0.825815	51.1019	2.20475	100.095	243
AB129 CL3a ROI2.1 (Mixed Active-Inactive)	LesionEdge	602.136	167.293	Nucleus	2.26262	0.0307438	1.04829	0.716298	88.9616	0.206736	0.461884	0.799438	1.24039	14.9971	17.547	6.99831	0.616744	0.121661	0.492124	31.0544	2.10379	100.007	121
AB129 CL3a ROI2.1 (Mixed Active-Inactive)	LesionEdge	523.693	167.693	Manual Microglia	2.25385	0.0641765	1.14978	0.684722	57.6168	0.144385	0.0696631	0.603251	1.04611	18.0551	11.9661	6.27503	0.422187	0.143829	2.58328	20.6549	3.60373	72.9328	187
AB129 CL3a ROI2.1 (Mixed Active-Inactive)	LesionEdge	536.59	175.516	Nucleus	2.93077	0.0425776	0.860727	0.551306	37.2062	0.10248	0.198449	0.773869	1.34294	13.4711	11.8773	6.03893	0.465227	0.201727	1.00557	20.8251	2.98545	66.2185	490
AB129 CL3a ROI2.1 (Mixed Active-Inactive)	LesionEdge	745.71	203.703	Nucleus	2.65882	0.0446289	0.710384	0.489056	29.674	0.078191	0.0449984	1.25161	2.11252	12.231	13.7975	5.97556	0.356323	0.135	0.407547	29.2164	2.4788	60.5489	644
AB129 CL3a ROI2.1 (Mixed Active-Inactive)	LesionEdge	684.249	203.853	Nucleus	2.29055	0.0551282	0.864746	0.680197	39.3949	0.0982365	0.0588832	1.23111	2.37114	20.2304	15.4266	5.53189	0.465	0.163125	1.08536	33.9169	2.3667	121.476	351
AB129 CL3a ROI2.1 (Mixed Active-Inactive)	LesionEdge	921.339	209.776	Nucleus	3.30726	0.0457903	0.789072	0.496866	80.3653	0.111977	0.0581689	0.765214	1.42128	15.2972	11.306	5.7176	0.323245	0.187357	1.96118	18.4034	2.24825	85.9976	515
AB129 CL3a ROI2.1 (Mixed Active-Inactive)	LesionEdge	779.884	218.884	Nucleus	2.8284	0.0400031	0.711138	0.587142	50.213	0.0834245	0.0507579	0.604126	1.00676	13.9515	11.6069	6.13131	0.343708	0.138925	0.264443	18.6701	2.3688	32.1849	318
AB129 CL3a ROI2.1 (Mixed Active-Inactive)	LesionCore	327.005	222.658	Nucleus	1.52753	0.0369749	0.746068	0.422161	46.5388	0.0535556	0.112373	1.46633	2.53704	9.90017	11.436	4.08179	0.338111	0.163337	0.375505	25.4238	1.76301	64.2375	279
AB129 CL3a ROI2.1 (Mixed Active-Inactive)	LesionEdge	666.961	229.421	Manual Microglia	3.26214	0.0251214	0.591439	0.435989	36.9389	0.129775	0.0285786	0.82415	1.21874	9.64189	12.923	5.27285	0.410843	0.196146	0.3862	26.9159	2.96704	121.204	280
AB129 CL3a ROI2.1 (Mixed Active-Inactive)	LesionEdge	651.033	230.49	Manual Microglia	2.65792	0.0495102	1.14112	1.27156	63.2885	0.114371	0.0439959	0.464674	0.884824	14.064	13.2302	5.39443	0.452143	0.126033	2.18151	29.8593	3.46519	105.701	488
AB129 CL3a ROI2.1 (Mixed Active-Inactive)	LesionEdge	770.904	240.268	Nucleus	2.24444	0.0677201	0.887832	0.742307	54.6331	0.105596	0.0357949	0.955756	1.65915	10.9765	12.9605	5.23919	0.387457	0.184957	0.805028	31.0524	2.57794	53.2015	668
AB129 CL3a ROI2.1 (Mixed Active-Inactive)	LesionEdge	710.08	252.65	Nucleus	3.2085	0.0408208	0.538961	0.502932	33.3898	0.073886	0.0880195	0.697472	1.19774	10.9372	11.4165	5.06726	0.335664	0.168365	3.68793	25.2731	2.52428	109.261	307
AB129 CL3a ROI2.1 (Mixed Active-Inactive)	LesionEdge	802.098	256.445	Nucleus	2.79136	0.034082	0.441085	0.52206	46.6494	0.0807732	0.0263962	1.16761	2.17945	11.7467	10.8059	5.18266	0.378552	0.114161	0.274273	20.3559	2.29284	52.0427	366
AB129 CL3a ROI2.1 (Mixed Active-Inactive)	LesionEdge	885.992	266.397	Nucleus	3.33902	0.0185188	0.888955	2.01045	43.2144	0.0959549	0.0234286	0.950342	1.75273	12.9809	11.4187	4.63302	0.307429	0.195763	0.351415	25.3602	1.85453	84.7805	532
AB129 CL3a ROI2.1 (Mixed Active-Inactive)	LesionCore	249.045	268.904	Nucleus	2.51123	0.0644255	0.756058	0.957211	52.3405	0.100464	0.258162	0.734406	1.23491	9.56777	9.29487	5.07363	0.31093	0.134689	4.24888	15.9042	2.1153	49.3429	517
AB129 CL3a ROI2.1 (Mixed Active-Inactive)	LesionEdge	810.33	283.416	Nucleus	2.72501	0.0403735	0.837654	0.620612	52.3665	0.107312	0.0541278	0.513405	0.822742	17.3013	12.8204	4.70869	0.301636	0.175253	0.40216	31.3659	2.36939	77.6386	407
AB129 CL3a ROI2.1 (Mixed Active-Inactive)	LesionEdge	75.0009	289.516	Nucleus	1.69416	0.030768	0.847721	0.797961	48.5945	0.0823972	0.0400949	0.805794	1.64766	12.3959	7.12483	4.13673	0.239954	0.125459	2.40214	25.2131	1.74017	76.0737	569
AB129 CL3a ROI2.1 (Mixed Active-Inactive)	LesionEdge	753.173	302.386	Nucleus	1.38464	0.0877959	0.617065	0.477751	80.8881	0.111139	0.29262	2.03292	3.61752	13.5596	11.9439	3.76462	0.301824	0.0946898	0.384918	33.7654	2.34178	113.177	245
AB129 CL3a ROI2.1 (Mixed Active-Inactive)	LesionEdge	723.15	304.342	Nucleus	1.94812	0.0417254	1.18929	0.738268	38.6606	0.0733112	0.0408261	0.906542	1.54025	10.9833	13.1039	4.83206	0.337339	0.137835	0.546634	30.4691	2.80167	132.46	437
AB129 CL3a ROI2.1 (Mixed Active-Inactive)	LesionEdge	290.476	303.314	Nucleus	1.85556	0.037744	0.487128	0.408766	36.7312	0.099856	0.072784	0.89511	1.55582	10.3077	8.8862	3.8323	0.329181	0.147699	7.30303	17.457	1.78689	15.7154	625
AB129 CL3a ROI2.1 (Mixed Active-Inactive)	LesionEdge	471.244	314.542	Nucleus	2.84765	0.0522686	0.739188	0.772961	47.319	0.109757	0.0711618	0.69732	1.37892	12.0219	11.368	4.82066	0.447579	0.201502	1.95162	24.851	2.3001	31.854	309
AB129 CL3a ROI2.1 (Mixed Active-Inactive)	LesionEdge	434.759	319	Nucleus	1.2479	0.0486019	0.655204	0.693792	47.0735	0.100356	0.00925926	0.729875	1.22356	11.5398	8.16346	3.19287	0.300898	0.185764	0.466264	27.6742	1.50804	59.2934	216
AB129 CL3a ROI2.1 (Mixed Active-Inactive)	LesionEdge	224.777	331.768	Nucleus	2.78733	0.0261032	0.788284	0.629406	56.703	0.0905258	0.0726032	0.962577	1.54332	9.78727	10.8851	3.98435	0.386726	0.211168	1.96227	36.4308	1.86091	58.8936	310
AB129 CL3a ROI2.1 (Mixed Active-Inactive)	LesionEdge	559.478	355.52	Manual A-P-DeMyel MicroGlia	2.05749	0.0278765	0.600888	0.657082	44.0642	0.082802	0.0390412	1.12778	1.89681	12.8577	9.54847	4.08266	0.390131	0.149824	1.18529	24.3323	2.78124	71.4033	510
AB129 CL3a ROI2.1 (Mixed Active-Inactive)	LesionEdge	683.204	363.572	Nucleus	2.2697	0.0222262	0.74671	0.665977	50.82	0.125941	0.100072	0.650342	1.02402	11.6181	12.5016	4.49508	0.377663	0.211329	2.36143	31.8418	2.51479	160.229	389
AB129 CL3a ROI2.1 (Mixed Active-Inactive)	LesionEdge	243.775	373.777	Nucleus	2.01831	0.0556099	0.941536	0.607645	49.1411	0.087921	0.0504626	1.03588	1.78901	15.7309	9.21574	3.84492	0.331957	0.142351	0.944954	30.5591	1.56178	55.9768	1215
AB129 CL3a ROI2.1 (Mixed Active-Inactive)	LesionEdge	868.525	388.225	Nucleus	1.97065	0.0449469	1.21054	1.09956	46.5391	0.117287	0.0292344	1.66742	2.63407	11.0269	11.1318	4.05778	0.233559	0.172456	0.45625	26.3864	2.31913	83.0645	320
AB129 CL3a ROI2.1 (Mixed Active-Inactive)	LesionEdge	265.289	400.747	Nucleus	1.66174	0.0321348	0.581767	0.539433	40.0643	0.0406067	0.02625	0.968528	1.82329	10.686	7.10076	3.65675	0.268402	0.123177	1.91958	23.1842	1.53383	43.1488	356
AB129 CL3a ROI2.1 (Mixed Active-Inactive)	LesionEdge	402.888	403.648	Nucleus	2.34086	0.0356712	0.784865	0.667342	34.5169	0.0993693	0.0619919	0.808148	1.49088	12.5375	9.50642	3.95929	0.353278	0.240854	1.56243	20.1217	1.96977	77.0383	371
AB129 CL3a ROI2.1 (Mixed Active-Inactive)	LesionCore	236.975	185.248	Nucleus	2.02141	0.0805702	0.599339	0.32174	49.0626	0.107372	0.841587	1.3377	2.20866	8.66691	9.04817	4.90733	0.339194	0.14057	0.360099	18.4029	1.19234	5.00502	242
AB129 CL3a ROI2.1 (Mixed Active-Inactive)	LesionCore	208.117	22.1171	Nucleus	1.71893	0.0468057	0.672129	2.34825	39.633	0.0858971	0.05886	0.740446	1.38465	15.2465	9.09521	6.00905	0.3954	0.0948514	4.80424	12.7626	1.93162	78.2517	350
AB129 CL3a ROI2.1 (Mixed Active-Inactive)	LesionCore	131.303	34.1325	Nucleus	1.89085	0.0631239	0.576919	0.950338	50.4586	0.0829274	0.29594	1.2977	2.54244	7.27177	10.1834	5.54544	0.455064	0.177957	0.700607	17.8721	2.82193	6.22347	234
AB129 CL3a ROI2.1 (Mixed Active-Inactive)	LesionCore	49.1885	30.7231	Nucleus	2.31308	0.0353692	0.672315	0.237788	47.4857	0.108627	0.172694	0.711165	1.38044	8.53253	7.61223	4.61807	0.255427	0.135658	0.708879	17.095	1.79054	35.2776	520
AB129 CL3a ROI2.1 (Mixed Active-Inactive)	LesionCore	248.068	54.9107	Nucleus	1.57044	0.045935	0.685065	0.857218	40.6342	0.117439	0.0811206	1.21275	2.2491	10.2555	9.47805	6.31575	0.36426	0.0817935	1.31742	17.8138	1.57037	121.898	431
AB129 CL3a ROI2.1 (Mixed Active-Inactive)	LesionCore	373.079	107.159	Nucleus	1.16573	0.0376828	0.606462	0.614641	53.8292	0.133693	0.0598138	1.34682	2.31128	9.96696	13.2579	4.90082	0.465569	0.158976	0.752738	31.207	2.14373	142.589	290
AB129 CL3a ROI2.1 (Mixed Active-Inactive)	LesionCore	261.697	147.32	Nucleus	1.84809	0.0256796	0.62221	0.672997	37.1234	0.0625874	0.0890631	1.17305	2.04469	8.04989	8.49541	5.13052	0.336701	0.132908	0.325451	14.5487	2.06746	43.8928	618
AB129 CL3a ROI2.1 (Mixed Active-Inactive)	LesionCore	377.01	182.927	Nucleus	2.13506	0.131791	0.58941	0.24086	28.8442	0.209113	0.0843724	1.19703	2.10164	12.5175	9.33984	4.47258	0.396812	0.1326	0.313084	17.659	1.96094	113.374	478
AB129 CL3a ROI2.1 (Mixed Active-Inactive)	LesionCore	324.513	209.141	Nucleus	1.46483	0.0310276	0.629279	0.226952	54.9584	0.0937035	0.044196	0.973364	1.67806	8.11085	7.41033	4.19114	0.289505	0.120603	0.224842	15.569	1.33624	60.1614	398
AB129 CL3a ROI2.1 (Mixed Active-Inactive)	PPWM	163.18	569.44	Nucleus	22.1261	0.24466	1.62492	5.19056	13.0812	0.08206	14.5927	0.85498	1.76286	10.7653	18.2263	14.8465	0.68598	0.89782	0.37356	34.9601	1.20276	0	50
AB129 CL3a ROI2.1 (Mixed Active-Inactive)	PPWM	929.415	510.669	Nucleus	14.7888	0.105203	3.23417	0.376712	7.07298	0.0471864	9.14902	0.604898	1.24907	5.88402	13.1515	8.75978	0.454797	0.544186	0.414322	32.7289	1.46141	23.0783	59
AB129 CL3a ROI2.1 (Mixed Active-Inactive)	PPWM	269.192	694.408	Nucleus	16.8625	0.0654923	2.32009	0.133677	6.04911	0.0358462	0.0987538	1.32754	2.32512	5.65443	9.58111	6.7306	0.356569	0.7254	0.341215	50.0405	1.90351	42.3534	65
AB129 CL3a ROI2.1 (Mixed Active-Inactive)	PPWM	81.2149	795.741	Manual IgL Switched Memory	7.75041	0.081136	1.36408	0.479145	8.57633	0.113605	1.63236	0.506285	0.815697	8.5642	11.5618	9.49696	0.272846	0.395789	0.378237	29.9276	1.9195	48.9991	228
AB129 CL3a ROI2.1 (Mixed Active-Inactive)	LesionEdge	939.19	46.7759	Nucleus	3.60771	0.0553103	1.01174	0.80569	32.3274	0.0911724	0.0411379	1.04483	1.63386	10.5251	12.411	8.07403	0.43369	0.217086	0.349879	21.4823	3.28953	169.157	58
AB129 CL3a ROI2.1 (Mixed Active-Inactive)	LesionEdge	571.794	96.8358	Nucleus	2.09531	0.068966	0.687389	1.36964	23.4434	0.0629132	0.0693208	1.73935	3.0967	14.3073	12.5185	6.66448	0.546219	0.141913	0.448717	21.0135	2.18403	74.5737	265
AB129 CL3a ROI2.1 (Mixed Active-Inactive)	LesionEdge	695.5	143.5	Nucleus	2.82603	0.0153846	0.7856	0.405277	13.1531	0.0439231	0.0957385	0.179554	0.526308	9.26855	13.8489	7.33657	0.543385	0.217769	0.222154	21.5966	3.76742	118.703	65
AB129 CL3a ROI2.1 (Mixed Active-Inactive)	LesionEdge	859.053	165.743	Nucleus	4.29052	0.0443786	0.404456	0.407874	28.5615	0.110602	0.330223	1.32379	2.0101	9.98844	13.4791	7.4577	0.446951	0.253981	2.43859	20.5893	2.45432	27.9983	103
AB129 CL3a ROI2.1 (Mixed Active-Inactive)	LesionEdge	505.46	223.899	Nucleus	11.022	0.0988913	0.356909	0.23046	8.85465	0.0702609	0.529623	0.699717	1.17311	8.49225	11.0663	7.53081	0.470627	0.410315	0.255728	15.6559	2.59781	19.8659	276
AB129 CL3a ROI2.1 (Mixed Active-Inactive)	LesionEdge	787.5	290.245	Nucleus	4.1939	0.0392157	0.521451	0.329627	15.4185	0.0591569	0.131922	1.22227	1.60027	12.6342	11.4316	6.98118	0.40898	0.270902	1.80769	22.3275	2.82037	88.0955	51
AB129 CL3a ROI2.1 (Mixed Active-Inactive)	LesionEdge	213.836	369.13	Nucleus	8.79184	0.053782	1.43247	0.652943	23.9148	0.0795829	0.075763	0.851355	1.44913	11.1867	9.22693	7.00585	0.338716	0.360123	0.323507	13.5686	2.36179	81.0229	211
AB129 CL3a ROI2.1 (Mixed Active-Inactive)	LesionCore	232.066	195.06	Manual IgL Switched Memory	5.80657	0.220093	0.638484	0.265407	13.98	0.238984	8.88735	1.40016	2.53197	5.27897	11.9028	12.1672	1.50703	0.248522	1.24873	19.6771	1.24871	0.729221	182
AB129 CL3a ROI2.1 (Mixed Active-Inactive)	PPWM	370.76	621.541	Nucleus	2.32262	0.0273973	0.852123	0.66637	24.7855	0.0692603	0.063411	0.671178	1.36366	13.4018	21.906	4.5899	0.622411	0.136849	0.644068	39.3342	2.24526	101.463	73
AB129 CL3a ROI2.1 (Mixed Active-Inactive)	PPWM	210.5	671.5	Nucleus	2.92198	0.156659	0.893902	0.456195	27.9727	0.315805	1.83173	0.798098	1.52076	14.4624	31.2172	3.78849	0.888537	0.247854	0.447878	47.5585	2.88398	94.8465	41
AB129 CL3a ROI2.1 (Mixed Active-Inactive)	PPWM	783.802	485.994	Nucleus	1.99225	0.0542	0.381919	0.853311	9.65936	0.0907787	5.62442	1.32957	2.15641	5.28933	18.8233	4.40662	0.453226	0.17466	0.378996	50.1115	1.74265	90.88	235
AB129 CL3a ROI2.1 (Mixed Active-Inactive)	PPWM	681.385	822.943	Manual IgK Naive	4.82508	0.0830656	2.06111	0.177268	5.09456	0.19312	1.31773	0.82306	1.89124	4.96326	39.2976	3.97856	1.27601	0.275934	0.762754	50.9293	1.50496	109.282	183
AB129 CL3a ROI2.1 (Mixed Active-Inactive)	PPWM	701.433	831.677	Nucleus	2.28243	0.0445549	0.803195	1.75732	13.3017	0.101402	5.28135	0.528579	0.951061	12.419	23.5859	4.71872	1.56358	0.150756	0.42661	51.9055	1.701	125.3	164
AB129 CL3a ROI2.1 (Mixed Active-Inactive)	PPWM	471.529	986.948	Manual Endothelial Cell	3.65184	0.116563	0.841339	2.40163	6.51716	0.13531	14.972	1.16661	1.68186	8.24966	33.4666	5.43388	1.26993	0.279747	0.484994	61.5787	2.15223	169.274	174
AB129 CL3a ROI2.1 (Mixed Active-Inactive)	PPWM	667.076	988.824	Manual Endothelial Cell	3.97949	0.0618417	0.288259	0.224899	4.47506	0.149432	6.08825	0.652158	1.18057	5.54726	31.1063	6.22797	1.25707	0.214424	5.1474	32.0957	1.48272	269.381	139
AB129 CL3a ROI2.1 (Mixed Active-Inactive)	LesionEdge	761.969	35.7925	Nucleus	1.10437	0.0544286	0.716646	1.56085	12.0239	0.155095	0.076415	0.741639	1.24291	11.4255	20.9087	3.88658	0.707755	0.105204	1.91486	54.356	2.59446	147.357	147
AB129 CL3a ROI2.1 (Mixed Active-Inactive)	LesionEdge	740	59	Nucleus	1.25244	0.0192308	0.976154	0.406538	31.9438	0.133923	0.241327	0.281038	0.564846	18.7154	28.7865	4.55485	0.588519	0.165135	0.388423	69.1605	1.80733	135.855	52
AB129 CL3a ROI2.1 (Mixed Active-Inactive)	LesionEdge	841.901	197.507	Nucleus	2.29526	0.123716	0.923154	0.455522	18.2744	0.146806	0.229806	1.30555	2.02196	14.7041	19.1217	4.0012	0.468104	0.201017	0.429197	49.9952	2.05014	7.17279	299
AB129 CL3a ROI2.1 (Mixed Active-Inactive)	LesionEdge	824.371	245.792	Nucleus	1.74944	0.0592573	0.694216	3.67156	21.6004	0.087731	0.033883	1.38801	2.29438	9.43373	20.1626	3.43471	0.429222	0.119871	1.13151	50.9919	1.93462	39.7048	171
AB129 CL3a ROI2.1 (Mixed Active-Inactive)	LesionEdge	491.13	254.495	Nucleus	1.45484	0.272621	1.07685	0.425635	26.6324	0.173749	7.38862	1.13619	2.00602	14.7178	22.8082	3.28972	0.885028	0.215896	0.580246	51.863	1.60114	1.83718	211
AB129 CL3a ROI2.1 (Mixed Active-Inactive)	LesionEdge	840.158	281.868	Nucleus	2.33031	0.0756581	0.682821	0.436735	34.5052	0.111838	0.112838	0.727034	1.63903	14.8235	22.5942	4.17222	0.580103	0.156556	0.930556	55.1204	2.08125	77.945	117
AB129 CL3a ROI2.1 (Mixed Active-Inactive)	LesionEdge	586.942	326.184	Nucleus	2.13331	0.0569763	0.817676	0.610016	19.6085	0.102587	0.0701316	0.989192	1.7641	13.5066	16.6624	3.92881	0.436082	0.172287	2.92686	43.959	2.56452	61.1527	380
AB129 CL3a ROI2.1 (Mixed Active-Inactive)	LesionEdge	203.3	330.48	Manual IgK Switched Memory	4.55779	0.06409	0.76983	3.47019	22.663	0.237457	0.0487367	0.66236	1.38309	9.82934	60.8954	4.07784	0.330903	0.32267	0.504247	27.5591	2.11033	57.3061	300
AB129 CL3a ROI2.1 (Mixed Active-Inactive)	LesionEdge	870.847	368.847	Nucleus	2.50294	0.0440204	1.24543	0.727367	28.3538	0.0408163	0.0408163	0.476531	0.580673	12.1448	21.3905	3.81439	0.255816	0.186673	6.41392	56.6148	2.75671	100.551	49
AB129 CL3a ROI2.1 (Mixed Active-Inactive)	LesionEdge	729.773	33.2727	Nucleus	0.768159	0.141102	0.801534	0.219273	27.3011	0.0568182	0.0693409	1.39258	2.53544	15.0475	20.6976	3.51374	0.565102	0.130295	0.614648	56.2226	1.70561	159.769	88
AB129 CL3a ROI2.1 (Mixed Active-Inactive)	LesionEdge	714.769	46.6759	Nucleus	2.33019	0.0831204	0.410204	0.975315	7.88635	0.0376944	1.13714	0.248972	0.483991	8.91262	19.2043	4.11887	0.72563	0.123213	0.333565	41.1475	2.33202	149.893	108
AB129 CL3a ROI2.1 (Mixed Active-Inactive)	LesionEdge	840.3	100.833	Nucleus	2.22057	0.0832815	0.573037	0.168726	7.16316	0.097637	0.0420222	0.64077	1.13989	9.51496	20.67	4.68135	0.594089	0.168059	0.495837	52.0475	2.2559	72.5167	135
AB129 CL3a ROI2.1 (Mixed Active-Inactive)	LesionEdge	227.108	381.12	Nucleus	13.7719	0.0830759	1.27684	0.40062	19.0335	0.0916962	0.0580506	0.612519	1.57546	14.9417	34.6511	5.01891	0.507063	0.479291	5.72153	19.3265	2.45711	74.048	79
AB129 CL3a ROI2.1 (Mixed Active-Inactive)	LesionEdge	619.872	386.236	Nucleus	2.1721	0.0555581	0.337705	0.199984	13.4877	0.0958915	0.15086	0.922357	1.60088	10.2959	19.9902	3.88675	0.481736	0.227287	2.48078	41.8698	1.96006	107.68	129
AB129 CL3a ROI2.1 (Mixed Active-Inactive)	PPWM	328.368	877.132	Nucleus	1.23963	0.316316	0.515447	0.520263	6.40616	0.267474	5.14211	0.171763	0.262421	6.47442	21.0921	6.76495	5.07974	0.139579	0.328421	21.5521	1.38495	0	38
AB129 CL3a ROI2.1 (Mixed Active-Inactive)	PPWM	434.996	602.597	Manual Endothelial Cell	1.35709	0.324543	1.01973	0.590353	17.2396	0.342457	16.9523	0.207287	0.426326	9.97796	28.9237	10.5755	10.3225	0.206081	2.08159	61.8444	1.57094	142.064	258
AB129 CL3a ROI2.1 (Mixed Active-Inactive)	PPWM	772.686	931.686	Nucleus	0.637977	0.350419	0.172	0.482907	5.22986	0.482651	6.35837	0.496977	1.14028	4.94628	17.376	4.84119	3.27844	0.23507	5.55721	24.1175	1.81779	245.788	43
AB129 CL3a ROI2.1 (Mixed Active-Inactive)	LesionEdge	815.111	187.389	Nucleus	5.83422	0.558833	1.39006	0.869648	15.2726	0.468852	38.6065	0.408444	0.66663	16.1844	42.9753	8.88244	2.78978	0.447611	0.757944	126.966	2.19619	0	54
AB129 CL3a ROI2.1 (Mixed Active-Inactive)	PPWM	30.4313	499.073	Manual TC cell	2.2997	3.00659	2.05703	0.365481	18.675	4.64737	0.0472595	1.82597	2.77013	4.96895	6.56216	3.66516	0.296809	0.297908	0.348328	28.1605	1.13407	128.524	131
AB129 CL3a ROI2.1 (Mixed Active-Inactive)	LesionEdge	944.101	371.653	Manual Endothelial Cell	2.98596	0.105881	0.720978	0.337231	10.2104	0.210078	6.07064	0.785213	1.3044	9.38522	27.0172	4.01959	1.03024	0.165205	1.8769	76.7785	1.84334	100.28	268
AB129 CL3a ROI2.1 (Mixed Active-Inactive)	LesionEdge	472.572	404.229	Nucleus	3.60695	0.0291719	0.637199	0.559005	13.888	0.0726561	0.0626335	1.70626	2.92549	10.6472	23.5944	3.71001	0.389172	0.163891	5.44257	22.6809	2.44743	48.1874	221
AB129 CL3a ROI2.1 (Mixed Active-Inactive)	LesionEdge	459.251	411.887	Manual B cell IgK	8.26909	0.0590307	0.603552	1.30817	6.60958	0.3439	0.237383	0.847874	1.52202	5.58245	107.373	3.48238	0.325935	0.278011	0.31972	19.4491	2.45715	46.9586	261
AB129 CL3a ROI2.1 (Mixed Active-Inactive)	PPWM	363.659	741.016	Nucleus	3.31894	0.076619	0.6225	0.191437	8.44012	0.140524	0.251643	1.09836	1.84094	14.0868	31.1193	3.18207	0.571389	0.233675	0.787071	77.7416	3.00706	5.17707	126
AB129 CL3a ROI2.1 (Mixed Active-Inactive)	PPWM	359.599	755.965	Nucleus	2.66015	0.107552	0.438535	0.121738	6.3646	0.0998023	0.250483	0.854285	1.63073	10.5463	18.7616	2.38241	0.307355	0.139029	0.425669	45.0377	1.56591	9.07994	172
AB129 CL3a ROI2.1 (Mixed Active-Inactive)	LesionCore	166.578	230	Manual IgL Switched Memory	20.3516	0.202111	0.806315	0.236156	11.6583	0.0648333	0.337904	1.56929	2.20682	6.20394	6.4793	23.9577	0.243896	0.678052	0.929419	9.8645	1.35317	23.5	270
AB129 CL3a ROI2.1 (Mixed Active-Inactive)	LesionCore	175.056	236.856	Nucleus	11.8896	0.0369111	1.40376	0.390422	25.0652	0.0666667	0.579267	0.968711	1.49467	7.42231	8.35373	14.1032	0.509156	0.5984	0.3814	15.1053	1.77162	16.6444	45
AB129 CL3a ROI2.1 (Mixed Active-Inactive)	LesionCore	110.309	24.2279	Manual Endothelial Cell	0.958743	0.0875147	0.186029	0.673507	10.126	0.0323162	11.3609	1.30171	2.4437	3.08578	9.54926	5.54257	0.713794	0.195529	0.299228	18.9242	1.35543	0	136
AB129 CL3a ROI2.1 (Mixed Active-Inactive)	LesionCore	121.737	7.60959	Manual Endothelial Cell	10.6034	0.135123	1.21363	0.748808	16.9618	0.0639635	10.4119	1.37039	2.38613	6.57004	10.0927	16.7864	0.33989	0.463183	1.90833	17.1573	1.78938	0.00612621	219
AB129 CL3a ROI2.1 (Mixed Active-Inactive)	LesionEdge	834.52	48.943	Nucleus	3.02591	0.0621879	0.535389	0.402966	19.964	0.0599463	0.0780604	0.851013	1.40496	10.2158	13.2702	8.30958	0.596054	0.142242	0.306812	18.2316	3.41882	123.053	149
AB129 CL3a ROI2.1 (Mixed Active-Inactive)	LesionEdge	776.695	156.636	Nucleus	3.6549	0.0409831	0.736373	0.511483	10.6941	0.0455424	0.032161	0.185288	0.347542	11.1546	11.7086	7.00342	0.37889	0.292492	0.243576	20.9189	2.59111	39.2768	118
AB129 CL3a ROI2.1 (Mixed Active-Inactive)	LesionEdge	173.568	339.941	Nucleus	7.77069	0.020178	0.868831	0.927008	22.2413	0.0347712	0.0519915	0.419237	0.802839	9.16333	8.32819	8.78083	0.405653	0.452076	1.51546	12.5984	1.92709	55.7049	118
AB129 CL3a ROI2.1 (Mixed Active-Inactive)	LesionEdge	229.699	317.866	Nucleus	6.86749	0.0630645	0.935269	0.718366	20.0054	0.0454032	0.0575645	0.950962	1.77529	9.83561	8.37785	8.28902	0.34379	0.286828	0.502269	14.3021	1.95583	53.1936	186
AB129 CL3a ROI2.1 (Mixed Active-Inactive)	LesionCore	196.686	275.561	Manual IgL Switched Memory	11.8544	0.118649	0.978214	0.410728	11.6834	0.0599159	0.117055	1.05218	1.8057	11.3936	6.61392	13.0437	0.388441	0.421641	0.438452	10.3276	1.75098	11.6243	345
AB129 CL3a ROI2.1 (Mixed Active-Inactive)	LesionEdge	199.295	296.432	Nucleus	2.49084	0.0541136	0.844545	0.829386	13.7587	0	0.106477	0.63175	0.7915	9.44791	6.789	5.75445	0.218523	0.0877955	0.361318	10.5531	2.18784	28.8277	44
AB129 CL3a ROI2.1 (Mixed Active-Inactive)	LesionEdge	132.924	290.745	Manual B cell IgL	5.84334	0.061587	0.727005	1.28043	19.7809	0.0315	0.0755163	1.22231	1.85205	8.01122	6.31327	12.4183	0.293201	0.293152	1.01538	13.8238	1.3923	25.7649	184
AB129 CL3a ROI2.1 (Mixed Active-Inactive)	LesionCore	298.19	229.723	Manual IgL Switched Memory	7.83237	0.0563096	0.706868	0.199711	9.83715	0.0305127	0.120543	1.15169	2.21592	6.1795	8.79263	15.5908	0.388071	0.401949	0.922228	14.0181	1.65774	40.0653	197
AB129 CL3a ROI2.1 (Mixed Active-Inactive)	LesionCore	314.049	245.421	Nucleus	2.22602	0.0197368	0.384322	0.570891	23.1152	0.0728783	0.429289	1.37132	2.36702	7.09065	8.34967	5.07859	0.295148	0.189661	0.293944	11.2234	1.60903	61.5077	304
AB129 CL3a ROI2.1 (Mixed Active-Inactive)	LesionEdge	383.609	213.846	Manual IgL Switched Memory	9.48656	0.0683229	1.01624	0.414401	16.2883	0.0663516	0.0868177	1.92377	3.29919	7.58242	7.70797	11.4378	0.346594	0.407875	1.1841	14.2217	1.90797	106.857	384
AB129 CL3a ROI2.1 (Mixed Active-Inactive)	LesionEdge	386.525	227.956	Nucleus	7.96267	0.0268861	0.444418	0.169063	9.92078	0.0262785	0.0379747	0.561291	1.13661	6.98832	7.89927	8.57589	0.364911	0.311797	0.240608	12.3461	2.14641	99.3736	79
AB129 CL3a ROI2.1 (Mixed Active-Inactive)	LesionEdge	685.174	161.324	Nucleus	2.91404	0.0156736	0.768316	0.772332	36.3797	0.0910155	0.0931399	1.00813	1.63126	16.403	12.7689	8.50502	0.453347	0.164819	3.64076	19.7573	3.22221	123.858	193
AB129 CL3a ROI2.1 (Mixed Active-Inactive)	LesionEdge	684.545	90.5859	Nucleus	2.92756	0.0369444	0.307778	0.255061	12.7464	0.0247879	0.082303	0.552495	0.991904	13.2618	12.4281	8.21143	0.646313	0.118793	0.648742	15.0971	2.32279	139.785	198
AB129 CL3a ROI2.1 (Mixed Active-Inactive)	LesionEdge	856.423	13.4423	Nucleus	2.93523	0	0.491346	0.243192	11.4149	0.0965962	0.0585577	0.630019	1.08681	11.2692	14.9041	7.29562	0.599423	0.1535	0.338231	25.9498	3.45585	161.267	52
AB129 CL3a ROI2.1 (Mixed Active-Inactive)	LesionCore	158.951	8.62821	Nucleus	1.2793	0.0505744	0.625292	0.658441	40.8941	0.0871077	0.0767333	0.854349	1.40519	5.73807	7.87144	4.81528	0.414272	0.0953436	0.446631	17.2435	1.89333	27.4972	195
AB129 CL3a ROI2.1 (Mixed Active-Inactive)	LesionCore	149.771	18.2195	Nucleus	1.53828	0.0288167	0.683045	0.369308	62.0558	0.105952	0.115308	0.706588	1.07572	6.26446	7.52794	4.66613	0.261317	0.129633	1.60155	17.6586	1.95154	20.49	442
AB129 CL3a ROI2.1 (Mixed Active-Inactive)	LesionCore	407.61	39.6908	Nucleus	1.84327	0.0570012	0.633566	0.344154	83.9318	0.119368	0.0492169	0.541859	0.917799	13.7309	11.0704	6.78203	0.448146	0.148248	1.16534	22.0854	1.7926	99.0137	807
AB129 CL3a ROI2.1 (Mixed Active-Inactive)	LesionCore	285.798	65.0597	Nucleus	1.59587	0.0574339	0.696382	0.361298	79.3538	0.0870581	0.164802	0.996279	1.85909	9.92391	8.20673	4.57252	0.269076	0.0949113	0.701003	18.8987	1.63035	129.402	620
AB129 CL3a ROI2.1 (Mixed Active-Inactive)	LesionCore	127.134	92.8443	Nucleus	0.854215	0.0379561	0.535746	0.367623	72.2375	0.071739	0.0376338	1.16723	2.08642	8.65661	7.356	3.26877	0.24443	0.115539	0.627831	23.8967	1.2933	56.9807	456
AB129 CL3a ROI2.1 (Mixed Active-Inactive)	LesionEdge	522.086	267.81	Nucleus	0.569534	0.105603	0.354155	0.148776	6.02641	0.405	4.14926	0.218069	0.391017	6.03914	21.1421	10.7266	12.7854	0.230207	0.302655	29.7329	1.13184	0	58
AB129 CL3a ROI2.1 (Mixed Active-Inactive)	LesionEdge	503.188	278.688	Nucleus	16.1151	0.749562	1.53084	0.80775	10.7457	0.16575	44.6395	0.186125	0.439219	8.50691	35.6203	13.1042	9.83759	0.717687	0.649562	96.8203	2.28269	0	32
AB129 CL3a ROI2.1 (Mixed Active-Inactive)	LesionEdge	514.699	277.975	Manual IgL Naive	1.37167	0.46025	0.546873	0.330496	8.05967	0.498284	17.0161	0.255962	0.434131	5.88857	27.7498	12.6634	13.6666	0.189284	0.565924	50.2507	1.49313	0	236
AB129 CL3a ROI2.1 (Mixed Active-Inactive)	PPWM	149.359	567.898	Manual TC cell	3.89618	2.92701	3.20106	0.887035	16.108	2.83536	13.5887	1.61759	3.39227	10.0146	17.83	10.8778	0.576395	0.243145	0.646109	25.8347	1.5294	0.0306904	256
AB129 CL3a ROI2.1 (Mixed Active-Inactive)	PPWM	155.145	592.773	Manual TC cell	6.63145	2.70129	1.47781	0.0994727	4.48707	5.24752	1.93068	1.49189	2.95	6.69374	11.1392	6.10609	0.317555	0.304164	7.40637	13.0248	1.85308	3.30195	110
AB129 CL3a ROI2.1 (Mixed Active-Inactive)	PPWM	640.757	712.211	Manual Macrophage	10.2827	1.45948	2.41359	1.00683	7.41356	2.11348	5.1888	2.15291	4.18569	8.50937	17.1972	2.97492	0.307378	0.419036	0.783691	27.2241	1.49585	0.389509	304
AB129 CL3a ROI2.1 (Mixed Active-Inactive)	PPWM	349.569	737.835	Manual Macrophage	2.44858	3.80139	4.43478	4.34819	8.38586	4.73207	7.29459	4.27705	7.82387	7.77794	17.9987	5.78072	0.778266	0.293959	6.82203	39.8769	1.66435	0.0045591	218
AB129 CL3a ROI2.1 (Mixed Active-Inactive)	PPWM	308.744	763.789	Nucleus	2.24527	3.95944	3.84227	0.827267	86.6104	3.97158	8.04511	3.23473	4.9666	15.5173	17.6349	5.32809	0.717244	0.0722444	0.8342	16.6746	3.80493	0	45
AB129 CL3a ROI2.1 (Mixed Active-Inactive)	PPWM	319.401	878.992	Manual Macrophage	3.33587	3.10741	3.61037	0.897586	10.5232	4.35493	7.83139	1.41573	2.57822	8.91062	19.4724	4.53862	1.78375	0.156916	0.945079	16.4892	1.93165	0.0182139	191
AB129 CL3a ROI2.1 (Mixed Active-Inactive)	PPWM	714.312	577.278	Nucleus	2.86088	1.8786	1.74434	0.34517	21.388	3.36786	5.74178	2.43925	4.38042	10.813	14.1296	4.18179	0.699312	0.225494	19.0097	21.6847	1.44467	124.045	176
AB129 CL3a ROI2.1 (Mixed Active-Inactive)	PPWM	61.4962	589.365	Manual TC cell	3.70061	3.76447	2.28555	0.582139	6.16208	5.86975	0.0576992	1.67315	2.84328	6.79655	10.7601	4.1938	0.293643	0.251733	0.710673	33.8042	2.16276	78.5511	266
AB129 CL3a ROI2.1 (Mixed Active-Inactive)	PPWM	446.324	607.162	Nucleus	1.85584	3.92607	5.04976	1.06416	9.66919	6.85625	21.4297	1.53531	2.78094	8.57431	23.4455	9.40918	3.98029	0.389338	1.59284	53.7129	1.51276	145.22	68
AB129 CL3a ROI2.1 (Mixed Active-Inactive)	PPWM	428.732	615.366	Manual Endothelial Cell	4.9385	1.94959	1.24898	0.436237	17.0061	2.19913	5.0714	1.60498	2.6739	9.42758	14.4985	5.62574	0.896187	0.325022	0.321134	22.83	1.60067	131.514	224
AB129 CL3a ROI2.1 (Mixed Active-Inactive)	PPWM	529.487	761.313	Nucleus	2.81245	3.13824	2.15753	0.335667	8.72799	3.9434	0.07432	3.09813	5.58371	7.10607	9.5524	2.99721	0.250787	0.241573	0.39124	40.7646	1.74296	113.103	75
AB129 CL3a ROI2.1 (Mixed Active-Inactive)	PPWM	175.153	826.847	Nucleus	2.87884	4.73443	3.78733	0.179082	8.68845	6.81508	0.0612653	5.03355	8.65192	7.44433	14.7094	2.82924	0.275	0.259878	4.35425	38.0247	2.61737	107.306	49
AB129 CL3a ROI2.1 (Mixed Active-Inactive)	PPWM	69	833.587	Nucleus	2.41148	4.25867	4.5758	0.4325	6.92567	7.40096	0.279152	3.48867	5.87143	7.08654	6.26628	2.63893	0.177239	0.107304	2.86463	20.348	1.72957	10.0383	46
AB129 CL3a ROI2.1 (Mixed Active-Inactive)	PPWM	767.37	832.167	Manual TC cell	6.36706	4.02092	5.4381	0.358346	5.44006	7.0102	8.29997	1.75058	3.11157	5.64654	16.6539	6.16208	1.01833	0.365091	6.42347	32.9225	1.35574	159.174	231
AB129 CL3a ROI2.1 (Mixed Active-Inactive)	PPWM	839.91	874.064	Manual TC cell	3.45063	2.92191	2.01841	0.129128	3.31944	4.14109	0.395297	3.00535	5.16958	1.85992	8.41272	3.30866	0.280497	0.201272	3.11585	28.929	1.66516	239.085	195
AB129 CL3a ROI2.1 (Mixed Active-Inactive)	PPWM	579.939	937.352	Manual TC cell	4.94299	3.47484	2.55189	0.815164	3.4185	5.76737	2.52877	1.41196	2.87699	4.32569	13.9611	3.60889	0.576816	0.256262	1.42724	66.2915	1.70178	225.125	244
AB129 CL3a ROI2.1 (Mixed Active-Inactive)	PPWM	540.199	971.505	Manual TC cell	3.31974	4.86519	3.26815	0.18336	39.2332	6.34633	0.0368817	1.41448	2.74333	11.1428	10.9456	3.67006	0.174645	0.157613	0.453984	39.4523	1.73374	224.45	186
AB129 CL3a ROI2.1 (Mixed Active-Inactive)	PPWM	142.924	979.585	Manual TC cell	2.23777	2.48655	2.31531	3.4657	2.97048	4.49862	0.106795	1.91232	2.98949	4.76566	3.25279	1.70127	0.142293	0.0684735	2.48608	7.591	1.07924	129.967	283
AB129 CL3a ROI2.1 (Mixed Active-Inactive)	LesionCore	170.163	270.571	Manual B cell IgL	5.39741	2.59434	2.49906	0.887408	14.7668	3.90664	15.9817	2.44754	4.16357	4.47624	7.28409	24.6211	0.299347	0.366337	0.324633	8.90941	1.32415	0	98
AB129 CL3a ROI2.1 (Mixed Active-Inactive)	LesionEdge	532.005	263.614	Manual TC cell	1.12406	7.11385	6.99848	1.34483	8.46483	5.20774	22.3671	4.68111	7.12764	7.31138	22.6066	8.39931	7.18083	0.0937048	0.984219	61.2606	1.63189	0	105
AB129 CL3a ROI2.1 (Mixed Active-Inactive)	LesionEdge	490.37	279.72	Manual Act Macrophage	6.42568	2.30672	3.08699	0.977243	17.5488	2.85594	10.5309	4.14292	7.42541	9.83401	9.32433	4.31346	0.952237	0.335859	0.538537	14.6948	1.11723	0	177
AB129 CL3a ROI2.1 (Mixed Active-Inactive)	LesionEdge	676.714	12.3857	Manual TC cell	1.63931	3.68261	2.72896	0.0985143	5.74577	4.48284	0.0730905	2.0463	3.15525	6.66355	7.9783	3.93215	0.43689	0.184571	0.561167	15.6846	1.64824	105.096	210
AB129 CL3a ROI2.1 (Mixed Active-Inactive)	LesionCore	572.644	39.4341	Manual TC cell	3.24266	2.91647	2.84011	0.218269	8.11523	5.3109	0.0188263	2.10257	3.73219	8.67161	5.97959	4.0797	0.314856	0.252437	2.29715	6.53898	2.10976	24.9187	167
AB129 CL3a ROI2.1 (Mixed Active-Inactive)	LesionEdge	928.525	131.458	Manual TC cell	2.55349	5.00453	2.88998	0.668743	57.7418	6.3178	10.0587	4.58265	7.76532	17.1026	12.7991	5.10741	0.430139	0.285793	1.9987	19.786	1.74659	105.272	237
AB129 CL3a ROI2.1 (Mixed Active-Inactive)	LesionEdge	981.135	233.514	Manual TC cell	3.37091	5.78893	4.98721	0.832311	7.52956	5.67379	8.96783	3.69537	6.16813	7.8949	26.8521	3.71758	0.705863	0.220274	1.23731	65.514	1.17647	149.705	219
AB129 CL3a ROI2.1 (Mixed Active-Inactive)	LesionEdge	786.21	328.603	Manual TC cell	2.43916	7.70487	3.93936	0.868	6.92788	9.61465	11.3654	1.90618	3.14927	6.52548	20.146	4.55007	1.03473	0.24872	4.3799	38.854	1.72395	125.702	107
AB129 CL3a ROI2.1 (Mixed Active-Inactive)	LesionCore	515.58	11.7791	Manual TC Prolif Cell	3.81375	3.10141	2.53692	0.592067	22.5985	3.23045	6.38878	5.16385	9.66542	13.5438	7.76967	4.80819	0.430758	0.24292	4.82495	15.8238	1.13807	0.00263808	326
AB129 CL3a ROI2.1 (Mixed Active-Inactive)	LesionCore	534.579	19.7	Manual TC cell	2.03958	3.82203	3.7192	0.7407	19.8971	4.15142	8.88239	3.43286	6.64487	17.0805	13.3079	4.75981	0.6854	0.141771	0.70645	31.2642	1.3592	0	140
AB129 CL3a ROI2.1 (Mixed Active-Inactive)	LesionCore	436.378	39.7762	Manual TC cell	2.15272	3.75875	2.24781	0.424851	20.8097	4.40632	0.0314696	1.48676	2.42101	9.83072	9.24181	5.41029	0.440414	0.138641	0.337409	14.5747	1.74254	72.3586	181
AB129 CL3a ROI2.1 (Mixed Active-Inactive)	LesionCore	336.685	191.282	Manual TC cell	2.40097	3.9148	2.35482	0.210546	7.96838	3.18464	0.0778655	1.54676	2.55543	5.11361	9.40317	4.55551	0.290303	0.225748	0.391655	12.4083	1.56392	72.7211	119
AB129 CL3a ROI2.1 (Mixed Active-Inactive)	PPWM	162.565	579.971	Manual TH Prolif Cell	6.82592	3.09295	5.79433	1.85122	19.8849	0.118974	12.5115	4.18697	7.82512	8.07906	14.2278	5.42071	0.533497	0.37649	0.525641	24.952	1.46776	0	153
AB129 CL3a ROI2.1 (Mixed Active-Inactive)	PPWM	322.557	725.852	Manual TH Cell	0.842534	2.97477	2.79848	1.4148	10.274	1.12411	7.62124	2.52161	4.39349	11.1434	18.3106	4.18272	1.02938	0.15304	6.26925	39.1573	1.20755	0.308102	176
AB129 CL3a ROI2.1 (Mixed Active-Inactive)	PPWM	344.908	751.625	Manual Macrophage	1.23799	2.06506	3.45469	0.870792	6.95781	0.739283	6.71471	2.33678	5.41637	10.3252	29.4414	3.32228	0.693258	0.198092	0.439333	49.8946	1.32927	0.0016343	120
AB129 CL3a ROI2.1 (Mixed Active-Inactive)	PPWM	314.86	772.14	Manual TH Cell	2.52803	2.89662	2.25171	1.34658	16.8356	0.718538	7.82261	4.3952	8.20845	9.10766	12.4088	4.61063	0.446887	0.181946	0.39543	11.4519	1.40892	0.0184624	186
AB129 CL3a ROI2.1 (Mixed Active-Inactive)	PPWM	64.9806	841.853	Manual TH Cell	3.98679	2.854	3.08702	1.47422	5.21409	0.487829	2.78687	2.39158	3.93394	5.76984	7.51568	4.30467	0.203275	0.192729	0.599686	10.6566	1.31279	2.30397	258
AB129 CL3a ROI2.1 (Mixed Active-Inactive)	PPWM	309.153	886.867	Manual Macrophage	10.0701	4.00278	4.54753	1.64504	4.65139	0.723653	12.3212	1.90584	3.34243	4.3342	48.949	5.35261	0.839449	0.499857	0.489673	13.4404	1.20363	0	49
AB129 CL3a ROI2.1 (Mixed Active-Inactive)	PPWM	206.046	693.175	Manual TH Cell	3.70669	2.64826	2.63878	1.83231	10.241	0.123748	1.63224	2.63864	4.33591	7.56204	11.3963	4.93002	0.409221	0.192669	0.588908	33.7138	1.75975	91.8729	163
AB129 CL3a ROI2.1 (Mixed Active-Inactive)	PPWM	517.183	789.233	Manual TH Cell	4.22304	3.89245	3.80851	2.45829	9.9404	0.0556955	0.192683	1.48388	2.92372	7.81007	10.8721	4.57198	0.210794	0.238037	0.573218	42.2952	2.05609	137.963	243
AB129 CL3a ROI2.1 (Mixed Active-Inactive)	PPWM	632.905	827.835	Manual TH Cell	3.68471	2.78996	3.45554	2.35588	7.9195	0.0528354	0.390741	3.67391	6.4648	11.1233	8.5213	4.86672	0.375759	0.196057	3.42863	29.5169	2.30264	107.916	158
AB129 CL3a ROI2.1 (Mixed Active-Inactive)	PPWM	761.023	841.194	Manual TH Cell	3.38589	3.32895	3.49371	1.01405	8.3373	0.310748	14.5522	1.47883	2.56373	5.85918	25.3108	7.55527	1.94135	0.257541	0.940315	45.773	1.6991	162.571	111
AB129 CL3a ROI2.1 (Mixed Active-Inactive)	PPWM	652.279	861.141	Manual TH Cell	3.13376	6.41236	2.59407	1.41929	22.4519	0.0624033	0.0480994	1.51625	2.5276	9.40547	8.7374	3.96596	0.193552	0.231298	0.367028	37.5653	2.29796	140.962	181
AB129 CL3a ROI2.1 (Mixed Active-Inactive)	PPWM	514.922	899.789	Manual TH Cell	3.37889	8.02987	4.10009	3.30772	4.43836	0.106311	0.0684111	1.34469	1.98121	3.76726	11.2093	4.16388	0.253633	0.246278	0.6959	41.3915	1.89824	177.871	90
AB129 CL3a ROI2.1 (Mixed Active-Inactive)	PPWM	780.569	923.562	Manual TH Cell	1.08281	6.50676	3.68547	1.8519	5.06478	1.04151	9.62022	2.72645	4.44363	12.4052	15.2894	3.91787	1.23729	0.189846	0.625462	20.842	1.45408	242.358	130
AB129 CL3a ROI2.1 (Mixed Active-Inactive)	PPWM	243.118	926.647	Manual TH Cell	3.02226	4.19027	3.0463	1.71588	2.33259	0.0455784	0.0187647	1.75577	3.50281	3.12096	6.93386	1.96798	0.26499	0.216275	0.364069	16.8862	1.51277	64.8805	102
AB129 CL3a ROI2.1 (Mixed Active-Inactive)	PPWM	265.954	956.29	Manual TH Cell	4.40195	3.85244	3.04348	1.19077	4.80379	0.0630305	0.254254	1.86833	3.38085	4.78597	9.66693	3.01746	0.249315	0.211861	0.540203	42.062	1.48932	67.325	295
AB129 CL3a ROI2.1 (Mixed Active-Inactive)	PPWM	423.602	967.46	Manual TH Cell	3.9202	5.96477	5.31518	2.2673	14.3501	0.0925198	0.0249661	2.13779	3.78344	7.42962	8.8606	2.92646	0.203	0.210989	1.0109	31.8258	2.54924	118.724	177
AB129 CL3a ROI2.1 (Mixed Active-Inactive)	PPWM	160.992	971.495	Manual IgL Switched Memory	6.97504	2.38661	3.05037	0.578314	23.0974	0.226103	1.03812	2.19528	4.02478	13.815	5.60608	5.58997	0.144638	0.347238	4.86725	6.46288	1.73397	138.902	185
AB129 CL3a ROI2.1 (Mixed Active-Inactive)	PPWM	217.5	996.007	Nucleus	2.38325	2.8471	2.12824	1.11815	1.53918	0.0448657	0	1.82355	3.59012	3.102	3.06672	1.14873	0.161	0.206448	1.90737	24.8798	1.05393	129.087	67
AB129 CL3a ROI2.1 (Mixed Active-Inactive)	PPWM	91.1852	776.778	Nucleus	2.1915	3.54193	2.48957	0.275389	6.4073	2.24065	0.0502778	3.94939	6.95063	9.30906	6.2755	2.6553	0.0937593	0.259204	7.9812	26.0119	1.75281	70.3429	54
AB129 CL3a ROI2.1 (Mixed Active-Inactive)	LesionEdge	640.767	27.5374	Manual TH Cell	2.74158	3.58921	2.40604	1.20396	7.11745	0.0964064	0.114417	2.73993	4.78515	6.63917	9.47867	5.70352	0.447647	0.234428	0.783519	13.6087	2.3537	73.6574	187
AB129 CL3a ROI2.1 (Mixed Active-Inactive)	LesionEdge	915.677	133.392	Manual TH Cell	1.34678	7.03821	2.3269	2.01674	8.24268	0.2452	15.8142	3.09623	5.57705	4.63982	18.217	5.33476	0.696315	0.186154	0.981192	33.6951	1.60164	93.0527	130
AB129 CL3a ROI2.1 (Mixed Active-Inactive)	LesionEdge	723.5	176	Manual TH Cell	1.95068	4.70815	3.27515	2.48597	26.2475	0.0973235	14.6039	1.53456	2.98988	11.8487	18.0851	8.16294	0.877	0.190618	0.978265	34.2671	2.06521	83.5514	34
AB129 CL3a ROI2.1 (Mixed Active-Inactive)	LesionEdge	735.459	175.592	Manual TH Cell	3.6025	3.74388	3.00402	1.51203	8.3055	0.127286	2.7585	2.44349	3.77661	6.87208	13.4932	6.58874	0.823092	0.170367	0.287806	23.5045	2.17657	71.7749	98
AB129 CL3a ROI2.1 (Mixed Active-Inactive)	LesionEdge	714.077	179.526	Manual TH Cell	7.8491	3.132	2.76288	1.50027	29.3845	0.178833	13.0322	3.05371	5.64363	9.73215	20.1902	11.702	1.15029	0.314436	2.71631	34.5055	1.71735	92.5177	78
AB129 CL3a ROI2.1 (Mixed Active-Inactive)	LesionEdge	984.939	224.451	Manual Macrophage	0.972024	2.98417	2.1559	0.738707	3.76941	0.991171	3.86285	2.32983	4.4888	5.10905	18.9541	2.12993	0.682024	0.125341	0.368122	48.5469	1.11524	151.086	41
AB129 CL3a ROI2.1 (Mixed Active-Inactive)	LesionEdge	986.983	244.448	Manual Macrophage	1.16752	6.27159	3.95624	1.0065	3.93417	0.375345	9.11828	4.40019	7.14453	5.79355	19.4944	3.51722	0.359034	0.152379	0.616207	63.2382	1.04216	158.598	58
AB129 CL3a ROI2.1 (Mixed Active-Inactive)	LesionCore	191.75	284.725	Nucleus	7.11503	3.4248	2.9952	0.63795	8.1401	0.08	0.056925	1.66953	2.3365	7.63032	6.985	7.15057	0.3084	0.3024	0.370575	9.66947	1.97217	14.91	40
AB129 CL3a ROI2.1 (Mixed Active-Inactive)	LesionEdge	223.62	303.25	Manual Act Macrophage	1.90293	3.17455	4.19853	3.1326	11.7928	0.153972	0.0998704	3.28702	5.46473	4.84978	7.43291	3.97856	0.232602	0.136269	1.63683	14.566	1.26718	49.5214	108
AB129 CL3a ROI2.1 (Mixed Active-Inactive)	LesionEdge	784.876	343.268	Manual TH Prolif Cell	2.22557	4.41866	2.80271	1.75123	8.48813	0.073799	10.9345	2.03558	3.40569	4.48396	15.9533	4.79742	0.629454	0.696706	2.18902	29.1571	1.73954	140.38	194
AB129 CL3a ROI2.1 (Mixed Active-Inactive)	LesionCore	300.188	96.3623	Manual TH Cell	3.46062	1.71399	1.10324	3.54671	14.2723	0.247022	9.47293	3.2502	5.71061	2.50425	10.7485	6.49377	0.375833	0.13329	3.01478	6.31887	1.61257	104.815	138
AB129 CL3a ROI2.1 (Mixed Active-Inactive)	LesionCore	234.809	148.392	Manual TH Cell	2.90608	4.26914	3.14901	1.80113	16.0137	0.0837474	0.100124	1.59622	2.714	6.44171	8.85124	5.4296	0.32182	0.209851	0.426031	12.5602	2.06109	41.2344	194
AB129 CL3a ROI2.1 (Mixed Active-Inactive)	PPWM	642.581	546.249	Nucleus	2.5108	0.0309594	1.21115	0.527232	32.4478	0.069845	0.231886	1.50532	2.34506	6.78076	10.1581	3.93094	0.227616	0.144609	1.70764	32.3373	1.90197	116.042	271
AB129 CL3a ROI2.1 (Mixed Active-Inactive)	PPWM	84.2183	553.472	Nucleus	2.37661	0.0371654	0.576762	0.605651	67.1616	0.121894	0.0326408	1.04247	1.86612	11.9454	9.06879	4.2655	0.239984	0.202705	1.98337	17.2101	2.43979	56.6185	387
AB129 CL3a ROI2.1 (Mixed Active-Inactive)	PPWM	195.646	684.199	Nucleus	2.94937	0.103891	0.328661	0.335603	47.7277	0.063523	0.0545063	2.41428	4.38142	5.26562	8.35639	3.36441	0.221331	0.230004	2.66121	33.2701	1.75582	99.3707	239
AB129 CL3a ROI2.1 (Mixed Active-Inactive)	PPWM	937.04	724.009	Nucleus	3.66447	0.0382592	1.02139	0.38743	41.0283	0.0897017	0.0572567	1.43877	2.77224	16.2851	11.3542	4.85541	0.273927	0.140401	4.42743	33.1269	2.72507	235.166	409
[truncated: 18,638 more rows]
